# Supplementary material for: MgO nanoparticles coated with polyethylene glycol as carrier for 2-Methoxyestradiol anticancer drug
Source: PLoS One. 2019 Aug 15;14(8):e0214900. doi: 10.1371/journal.pone.0214900 (PMC6695098; doi:10.1371/journal.pone.0214900)
Supplement: S1 Table — (XLSX) [file pone.0214900.s001.xlsx]

## Sheet: Sheet1
Raw data for Figure 2
			MgO	MgO-PEG	MgO-PEG-2ME
Total number of values			100	100	100
Number of excluded values			0	0	0
Number of binned values			100	100	100
Minimum			8.69552	5.52564	18.9805
25% Percentile			12.483	10.0877	41.8009
Median			14.996	13.6592	68.5653
75% Percentile			17.4427	19.4974	143.059
Maximum			29.7759	81.1991	309.366
Mean			15.7214	16.0052	97.3117
Std. Deviation			4.32819	10.6105	74.038
Std. Error of Mean			0.432819	1.06105	7.4038
Lower 95% CI of mean			14.8625	13.8999	82.6209
Upper 95% CI of mean			16.5802	18.1106	112.003
