# Supplementary material for: MgO nanoparticles coated with polyethylene glycol as carrier for 2-Methoxyestradiol anticancer drug
Source: PLoS One. 2019 Aug 15;14(8):e0214900. doi: 10.1371/journal.pone.0214900 (PMC6695098; doi:10.1371/journal.pone.0214900)
Supplement: S2 Table — (XLSX) [file pone.0214900.s002.xlsx]

## Sheet: 1
(a) MgO NPs			(b) PEG			(c) MgO-PEG NPs			(d) 2ME			(e) MgO-PEG-2ME NPs		Raw data for Figure 3
723.657	70.7451		606.503	61.1829		681.231	-30.9394		599.994	-9.04749		619.038	-72.6432
724.139	70.958		606.985	61.166		681.713	-30.6845		600.235	-8.81342		619.52	-71.8791
724.621	71.1781		607.467	61.146		682.195	-30.4773		600.476	-8.50951		620.002	-71.3955
725.104	71.402		607.949	61.1236		682.677	-30.3127		600.717	-8.15868		620.484	-71.1679
725.586	71.6309		608.431	61.0988		683.159	-30.157		600.958	-7.80635		620.966	-71.1013
726.068	71.8672		608.913	61.0718		683.641	-29.9694		601.199	-7.5071		621.448	-71.0275
726.55	72.1069		609.395	61.0437		684.124	-29.7237		601.441	-7.31362		621.931	-70.7859
727.032	72.3397		609.878	61.0164		684.606	-29.4199		601.682	-7.26337		622.413	-70.2364
727.514	72.5523		610.36	60.9925		685.088	-29.0769		601.923	-7.36803		622.895	-69.3373
727.996	72.7355		610.842	60.9736		685.57	-28.7179		602.164	-7.60825		623.377	-68.1151
728.478	72.891		611.324	60.9597		686.052	-28.3533		602.405	-7.93665		623.859	-66.6556
728.96	73.0293		611.806	60.9494		686.534	-27.9787		602.646	-8.28382		624.341	-65.0512
729.443	73.1691		612.288	60.9407		687.016	-27.5775		602.887	-8.57306		624.823	-63.4111
729.925	73.3233		612.77	60.9319		687.498	-27.1419		603.128	-8.73539		625.305	-61.8515
730.407	73.4953		613.252	60.9229		687.981	-26.6764		603.369	-8.72846		625.788	-60.5068
730.889	73.6745		613.735	60.9144		688.463	-26.2057		603.61	-8.54742		626.27	-59.5039
731.371	73.8438		614.217	60.9078		688.945	-25.761		603.851	-8.23034		626.752	-58.9258
731.853	73.9891		614.699	60.904		689.427	-25.3641		604.092	-7.84867		627.234	-58.7649
732.335	74.11		615.181	60.9022		689.909	-25.0142		604.333	-7.49065		627.716	-58.9325
732.817	74.2199		615.663	60.901		690.391	-24.6914		604.574	-7.2378		628.198	-59.2512
733.299	74.344		616.145	60.8984		690.873	-24.362		604.815	-7.14463		628.68	-59.5157
733.782	74.5059		616.627	60.894		691.355	-23.9992		605.057	-7.2241		629.162	-59.5356
734.264	74.7168		617.109	60.8889		691.837	-23.5923		605.298	-7.44821		629.644	-59.223
734.746	74.9689		617.591	60.8865		692.32	-23.1502		605.539	-7.75709		630.126	-58.6042
735.228	75.2405		618.074	60.8905		692.802	-22.6954		605.78	-8.07863		630.609	-57.8519
735.71	75.5054		618.556	60.9031		693.284	-22.2507		606.021	-8.3498		631.091	-57.1638
736.192	75.7461		619.038	60.9236		693.766	-21.8257		606.262	-8.53172		631.573	-56.7151
736.674	75.9588		619.52	60.9488		694.248	-21.4186		606.503	-8.61431		632.055	-56.5645
737.156	76.1549		620.002	60.9737		694.73	-21.0175		606.744	-8.61147		632.537	-56.6607
737.639	76.3515		620.484	60.9939		695.212	-20.6122		606.985	-8.55095		633.019	-56.8461
738.121	76.5618		620.966	61.0067		695.694	-20.202		607.226	-8.46544		633.501	-56.9471
738.603	76.7848		621.448	61.0114		696.177	-19.7984		607.467	-8.38582		633.984	-56.8331
739.085	77.0082		621.931	61.0095		696.659	-19.4194		607.708	-8.33807		634.466	-56.485
739.567	77.2121		622.413	61.0036		697.141	-19.0817		607.949	-8.34218		634.948	-55.9797
740.049	77.3796		622.895	60.9963		697.623	-18.7894		608.19	-8.41256		635.43	-55.459
740.531	77.5038		623.377	60.9888		698.105	-18.5353		608.431	-8.55542		635.912	-55.0257
741.013	77.5897		623.859	60.9816		698.587	-18.3017		608.672	-8.76584		636.394	-54.7681
741.495	77.6518		624.341	60.9744		699.069	-18.0676		608.913	-9.02503		636.876	-54.6721
741.978	77.7065		624.823	60.967		699.551	-17.819		609.154	-9.30172		637.358	-54.7149
742.46	77.7667		625.305	60.9597		700.033	-17.5504		609.395	-9.55637		637.84	-54.8354
742.942	77.8389		625.788	60.953		700.516	-17.2658		609.637	-9.75174		638.322	-55.0163
743.424	77.9271		626.27	60.947		700.998	-16.9719		609.878	-9.86164		638.805	-55.2474
743.906	78.0352		626.752	60.9413		701.48	-16.673		610.119	-9.87658		639.287	-55.5586
744.388	78.1669		627.234	60.9352		701.962	-16.3696		610.36	-9.80308		639.769	-55.9266
744.87	78.3269		627.716	60.9283		702.444	-16.0592		610.601	-9.65433		640.251	-56.3304
745.352	78.5149		628.198	60.9218		702.926	-15.7411		610.842	-9.44269		640.733	-56.6808
745.835	78.7227		628.68	60.9179		703.408	-15.4196		611.083	-9.1722		641.215	-56.9106
746.317	78.9362		629.162	60.9195		703.89	-15.1087		611.324	-8.83833		641.697	-56.9782
746.799	79.1389		629.644	60.9286		704.372	-14.8248		611.565	-8.43386		642.179	-56.9331
747.281	79.3199		630.126	60.9443		704.855	-14.585		611.806	-7.9589		642.662	-56.8656
747.763	79.4796		630.609	60.9623		705.337	-14.396		612.047	-7.43128		643.144	-56.8992
748.245	79.6275		631.091	60.9766		705.819	-14.2566		612.288	-6.89072		643.626	-57.0926
748.727	79.7784		631.573	60.9811		706.301	-14.1507		612.529	-6.39794		644.108	-57.4433
749.209	79.9409		632.055	60.9716		706.783	-14.0588		612.77	-6.02111		644.59	-57.8486
749.692	80.1124		632.537	60.9477		707.265	-13.9598		613.011	-5.82143		645.072	-58.1521
750.174	80.2774		633.019	60.9116		707.747	-13.8392		613.252	-5.83414		645.554	-58.205
750.656	80.4133		633.501	60.8686		708.229	-13.69		613.494	-6.05665		646.036	-57.9529
751.138	80.5023		633.984	60.8241		708.712	-13.5137		613.735	-6.44763		646.519	-57.4474
751.62	80.5405		634.466	60.7824		709.194	-13.3132		613.976	-6.93931		647.001	-56.8589
752.102	80.5409		634.948	60.7456		709.676	-13.0941		614.217	-7.4575		647.483	-56.3724
752.584	80.5309		635.43	60.7148		710.158	-12.8599		614.458	-7.94044		647.965	-56.2246
753.066	80.5422		635.912	60.6919		710.64	-12.6125		614.699	-8.35358		648.447	-56.5424
753.548	80.598		636.394	60.6808		711.122	-12.3548		614.94	-8.69681		648.929	-57.3664
754.03	80.7069		636.876	60.6861		711.604	-12.0909		615.181	-8.99837		649.411	-58.5779
754.513	80.8612		637.358	60.711		712.086	-11.826		615.422	-9.3028		649.893	-59.9595
754.995	81.0445		637.84	60.7546		712.568	-11.5645		615.663	-9.65132		650.375	-61.2616
755.477	81.2391		638.322	60.8105		713.051	-11.3058		615.904	-10.0618		650.857	-62.3049
755.959	81.4338		638.805	60.869		713.533	-11.0468		616.145	-10.516		651.34	-62.9778
756.441	81.6245		639.287	60.9211		714.015	-10.7809		616.386	-10.957		651.822	-63.3012
756.923	81.8125		639.769	60.9605		714.497	-10.5022		616.627	-11.2984		652.304	-63.3721
757.405	81.9988		640.251	60.9849		714.979	-10.2088		616.868	-11.4484		652.786	-63.3786
757.888	82.182		640.733	60.9953		715.461	-9.90622		617.109	-11.3357		653.268	-63.5316
758.37	82.3584		641.215	60.9944		715.943	-9.60426		617.351	-10.9347		653.75	-63.9994
758.852	82.5237		641.697	60.9847		716.425	-9.31663		617.591	-10.2803		654.232	-64.8481
759.334	82.6769		642.179	60.9678		716.908	-9.05399		617.833	-9.46527		654.715	-66.0265
759.816	82.8183		642.662	60.9431		717.39	-8.82027		618.074	-8.61798		655.197	-67.3631
760.298	82.9466		643.144	60.9109		717.872	-8.61173		618.315	-7.87085		655.679	-68.6452
760.78	83.0639		643.626	60.8731		718.354	-8.41695		618.556	-7.32662		656.161	-69.6408
761.262	83.1634		644.108	60.8342		718.836	-8.22011		618.797	-7.03789		656.643	-70.2033
761.744	83.2345		644.59	60.8013		719.318	-8.01119		619.038	-7.00285		657.125	-70.3065
762.226	83.2686		645.072	60.7805		719.8	-7.78758		619.279	-7.17649		657.607	-70.0633
762.709	83.2645		645.554	60.7745		720.282	-7.55442		619.52	-7.48969		658.089	-69.6592
763.191	83.2351		646.036	60.7801		720.764	-7.31734		619.761	-7.86728		658.571	-69.2915
763.673	83.2061		646.519	60.7904		721.247	-7.08062		620.002	-8.24158		659.053	-69.0955
764.155	83.2079		647.001	60.7986		721.729	-6.84466		620.243	-8.55524		659.536	-69.1389
764.637	83.266		647.483	60.8008		722.211	-6.61169		620.484	-8.7607		660.018	-69.4089
765.119	83.3915		647.965	60.7987		722.693	-6.3862		620.725	-8.82126		660.5	-69.8546
765.601	83.5746		648.447	60.798		723.175	-6.17382		620.966	-8.71147		660.982	-70.4007
766.083	83.7911		648.929	60.8064		723.657	-5.97595		621.207	-8.42335		661.464	-70.9804
766.566	84.0113		649.411	60.8284		724.139	-5.79465		621.448	-7.97127		661.946	-71.5369
767.048	84.2116		649.893	60.8633		724.621	-5.62336		621.689	-7.39627		662.428	-72.0197
767.53	84.3802		650.375	60.9057		725.104	-5.45676		621.931	-6.76546		662.91	-72.3813
768.012	84.5195		650.857	60.9485		725.586	-5.28528		622.172	-6.16339		663.393	-72.6002
768.494	84.6411		651.34	60.986		726.068	-5.10229		622.413	-5.68029		663.875	-72.6775
768.976	84.7599		651.822	61.0155		726.55	-4.90414		622.654	-5.3945		664.357	-72.6568
769.458	84.8856		652.304	61.0379		727.032	-4.69223		622.895	-5.35348		664.839	-72.6104
769.94	85.0237		652.786	61.0563		727.514	-4.4704		623.136	-5.56486		665.321	-72.6132
770.423	85.1741		653.268	61.0736		727.996	-4.24623		623.377	-5.99638		665.803	-72.6881
770.905	85.3356		653.75	61.0917		728.478	-4.02215		623.618	-6.58723		666.285	-72.8047
771.387	85.5058		654.232	61.1099		728.96	-3.79901		623.859	-7.26145		666.767	-72.8751
771.869	85.686		654.715	61.1263		729.443	-3.5709		624.1	-7.9375		667.25	-72.8593
772.351	85.8735		655.197	61.1392		729.925	-3.32913		624.341	-8.53283		667.732	-72.8278
772.833	86.0638		655.679	61.1473		730.407	-3.06677		624.582	-8.96836		668.214	-72.8948
773.315	86.2497		656.161	61.1507		730.889	-2.78288		624.823	-9.17637		668.696	-72.9954
773.797	86.423		656.643	61.1504		731.371	-2.48327		625.064	-9.11381		669.178	-73.0118
774.279	86.5796		657.125	61.1474		731.853	-2.18225		625.305	-8.77706		669.66	-72.9573
774.761	86.7214		657.607	61.1422		732.335	-1.89715		625.546	-8.21243		670.142	-72.9459
775.244	86.8548		658.089	61.1353		732.817	-1.64471		625.788	-7.51034		670.624	-73.0506
775.726	86.9893		658.571	61.1272		733.299	-1.43383		626.029	-6.78666		671.106	-73.2628
776.208	87.1304		659.053	61.1193		733.782	-1.26591		626.27	-6.1535		671.589	-73.5096
776.69	87.2794		659.536	61.1142		734.264	-1.13103		626.511	-5.69163		672.071	-73.7064
777.172	87.4302		660.018	61.1144		734.746	-1.01469		626.752	-5.43012		672.553	-73.8048
777.654	87.5746		660.5	61.122		735.228	-0.900682		626.993	-5.34155		673.035	-73.8354
778.136	87.7056		660.982	61.1362		735.71	-0.778159		627.234	-5.35753		673.517	-73.8766
778.619	87.8238		661.464	61.1546		736.192	-0.640942		627.475	-5.39642		673.999	-74.0285
779.101	87.9346		661.946	61.173		736.674	-0.491369		627.716	-5.3938		674.481	-74.3399
779.583	88.0468		662.428	61.1876		737.156	-0.334776		627.957	-5.32753		674.963	-74.7945
780.065	88.1666		662.91	61.1961		737.639	-0.177622		628.198	-5.22326		675.446	-75.3063
780.547	88.2941		663.393	61.1989		738.121	-0.0241176		628.439	-5.14678		675.928	-75.7605
781.029	88.4197		663.875	61.1986		738.603	0.122834		628.68	-5.17804		676.41	-76.0599
781.511	88.5316		664.357	61.1985		739.085	0.26389		628.921	-5.37945		676.892	-76.1786
781.993	88.6196		664.839	61.202		739.567	0.39727		629.162	-5.76846		677.374	-76.1449
782.475	88.6834		665.321	61.2103		740.049	0.524659		629.403	-6.30755		677.856	-76.0439
782.957	88.7324		665.803	61.2222		740.531	0.642034		629.644	-6.91004		678.338	-75.9546
783.44	88.7838		666.285	61.2347		741.013	0.75192		629.885	-7.45782		678.82	-75.9364
783.922	88.8551		666.767	61.2443		741.495	0.856471		630.126	-7.82741		679.302	-76.0017
784.404	88.9574		667.25	61.2507		741.978	0.962894		630.368	-7.91912		679.784	-76.1352
784.886	89.089		667.732	61.2588		742.46	1.07961		630.609	-7.67434		680.267	-76.3072
785.368	89.2385		668.214	61.274		742.942	1.21721		630.85	-7.08838		680.749	-76.4938
785.85	89.3889		668.696	61.2933		743.424	1.3782		631.091	-6.2079		681.231	-76.6867
786.332	89.5257		669.178	61.3088		743.906	1.56072		631.332	-5.11952		681.713	-76.8835
786.814	89.6423		669.66	61.3165		744.388	1.75381		631.573	-3.93722		682.195	-77.0762
787.297	89.7411		670.142	61.3189		744.87	1.94148		631.814	-2.78831		682.677	-77.2466
787.779	89.8309		670.624	61.3196		745.352	2.10809		632.055	-1.80143		683.159	-77.3614
788.261	89.9219		671.106	61.3219		745.835	2.24184		632.296	-1.09252		683.641	-77.3965
788.743	90.0189		671.589	61.3275		746.317	2.3419		632.537	-0.747726		684.124	-77.3432
789.225	90.1228		672.071	61.3365		746.799	2.41744		632.778	-0.805339		684.606	-77.2227
789.707	90.2286		672.553	61.3483		747.281	2.48408		633.019	-1.24994		685.088	-77.0748
790.189	90.3315		673.035	61.3615		747.763	2.55924		633.26	-2.02072		685.57	-76.9464
790.671	90.4282		673.517	61.3742		748.245	2.65387		633.501	-3.02462		686.052	-76.8598
791.154	90.5194		673.999	61.3847		748.727	2.77228		633.742	-4.15526		686.534	-76.8151
791.636	90.6077		674.481	61.3918		749.209	2.90725		633.984	-5.30417		687.016	-76.7867
792.118	90.6964		674.963	61.395		749.692	3.04821		634.225	-6.36787		687.498	-76.7393
792.6	90.7862		675.446	61.3951		750.174	3.18168		634.466	-7.25236		687.981	-76.6498
793.082	90.8766		675.928	61.3935		750.656	3.2984		634.707	-7.88109		688.463	-76.5111
793.564	90.9663		676.41	61.3923		751.138	3.39809		634.948	-8.20614		688.945	-76.3366
794.046	91.0557		676.892	61.3932		751.62	3.48729		635.189	-8.21938		689.427	-76.1524
794.528	91.1469		677.374	61.3976		752.102	3.57752		635.43	-7.96019		689.909	-75.9696
795.01	91.2426		677.856	61.4059		752.584	3.68169		635.671	-7.51357		690.391	-75.7895
795.493	91.3421		678.338	61.4178		753.066	3.80983		635.912	-6.99271		690.873	-75.5978
795.975	91.4429		678.82	61.4323		753.548	3.96708		636.153	-6.51473		691.355	-75.3836
796.457	91.537		679.302	61.4482		754.03	4.15157		636.394	-6.16756		691.837	-75.143
796.939	91.6181		679.784	61.4641		754.513	4.35524		636.635	-5.98995		692.32	-74.8915
797.421	91.682		680.267	61.4789		754.995	4.56565		636.876	-5.96784		692.802	-74.6509
797.903	91.7338		680.749	61.4915		755.477	4.76858		637.117	-6.04818		693.284	-74.4452
798.385	91.7847		681.231	61.5014		755.959	4.94735		637.358	-6.16243		693.766	-74.2805
798.867	91.8498		681.713	61.5086		756.441	5.08972		637.599	-6.25027		694.248	-74.1468
799.35	91.9398		682.195	61.5134		756.923	5.18903		637.84	-6.27431		694.73	-74.0143
799.832	92.0569		682.677	61.5167		757.405	5.24669		638.082	-6.22994		695.212	-73.8573
800.314	92.1899		683.159	61.5194		757.888	5.27243		638.322	-6.13852		695.694	-73.6585
800.796	92.3204		683.641	61.5224		758.37	5.28291		638.564	-6.03588		696.177	-73.4254
801.278	92.428		684.124	61.5262		758.852	5.29367		638.805	-5.95451		696.659	-73.1773
801.76	92.5007		684.606	61.5309		759.334	5.31829		639.046	-5.9137		697.141	-72.9431
802.242	92.5386		685.088	61.5358		759.816	5.36004		639.287	-5.91829		697.623	-72.7341
802.724	92.5554		685.57	61.5401		760.298	5.40328		639.528	-5.96187		698.105	-72.5493
803.206	92.5729		686.052	61.5428		760.78	5.45916		639.769	-6.03689		698.587	-72.3633
803.688	92.6138		686.534	61.5433		761.262	5.5243		640.01	-6.13988		699.069	-72.1511
804.171	92.6918		687.016	61.5417		761.744	5.59647		640.251	-6.27326		699.551	-71.8886
804.653	92.8091		687.498	61.5387		762.226	5.67594		640.492	-6.44025		700.033	-71.5724
805.135	92.9567		687.981	61.5359		762.709	5.76869		640.733	-6.63949		700.516	-71.2157
805.617	93.1201		688.463	61.535		763.191	5.88541		640.974	-6.86353		700.998	-70.8474
806.099	93.2822		688.945	61.537		763.673	6.0347		641.215	-7.09838		701.48	-70.4924
806.581	93.431		689.427	61.5424		764.155	6.22041		641.456	-7.32646		701.962	-70.1735
807.063	93.5591		689.909	61.5506		764.637	6.43438		641.697	-7.53089		702.444	-69.9012
807.545	93.6651		690.391	61.5602		765.119	6.65742		641.938	-7.69685		702.926	-69.6809
808.028	93.7522		690.873	61.5695		765.601	6.86316		642.179	-7.81094		703.408	-69.5138
808.51	93.826		691.355	61.5774		766.083	7.02846		642.42	-7.855		703.89	-69.4
808.992	93.8924		691.837	61.583		766.566	7.13946		642.662	-7.80524		704.372	-69.332
809.474	93.9586		692.32	61.5864		767.048	7.19899		642.903	-7.63227		704.855	-69.2965
809.956	94.0289		692.802	61.5881		767.53	7.22296		643.144	-7.30836		705.337	-69.2622
810.438	94.1066		693.284	61.5892		768.012	7.23456		643.385	-6.82288		705.819	-69.1917
810.92	94.1901		693.766	61.5903		768.494	7.25534		643.626	-6.19101		706.301	-69.0462
811.402	94.2748		694.248	61.5921		768.976	7.29858		643.867	-5.46602		706.783	-68.8005
811.885	94.3538		694.73	61.5944		769.458	7.36644		644.108	-4.73225		707.265	-68.4559
812.367	94.4207		695.212	61.5972		769.94	7.4534		644.349	-4.08471		707.747	-68.0421
812.849	94.4736		695.694	61.6002		770.423	7.55074		644.59	-3.60111		708.229	-67.6051
813.331	94.5178		696.177	61.6032		770.905	7.65651		644.831	-3.31924		708.712	-67.1986
813.813	94.5625		696.659	61.6061		771.387	7.77332		645.072	-3.226		709.194	-66.8544
814.295	94.6192		697.141	61.6086		771.869	7.90895		645.313	-3.26571		709.676	-66.5872
814.777	94.6962		697.623	61.6106		772.351	8.06966		645.554	-3.3625		710.158	-66.3819
815.259	94.7947		698.105	61.6116		772.833	8.25658		645.795	-3.45096		710.64	-66.215
815.741	94.9066		698.587	61.6114		773.315	8.46175		646.036	-3.49598		711.122	-66.0588
816.224	95.0186		699.069	61.6101		773.797	8.67301		646.278	-3.50573		711.604	-65.9003
816.706	95.118		699.551	61.6081		774.279	8.87649		646.519	-3.52506		712.086	-65.7385
817.188	95.1984		700.033	61.6062		774.761	9.06482		646.76	-3.61511		712.568	-65.5853
817.67	95.263		700.516	61.6053		775.244	9.23582		647.001	-3.83351		713.051	-65.4524
818.152	95.3242		700.998	61.6059		775.726	9.39532		647.242	-4.21412		713.533	-65.3441
818.634	95.3989		701.48	61.608		776.208	9.54938		647.483	-4.75124		714.015	-65.2536
819.116	95.5024		701.962	61.611		776.69	9.70102		647.724	-5.40254		714.497	-65.1701
819.598	95.6411		702.444	61.6139		777.172	9.84834		647.965	-6.09578		714.979	-65.0806
820.081	95.8104		702.926	61.6152		777.654	9.985		648.206	-6.74564		715.461	-64.981
820.563	95.9964		703.408	61.6142		778.136	10.1043		648.447	-7.27305		715.943	-64.8749
821.045	96.1812		703.89	61.6109		778.619	10.2037		648.688	-7.62078		716.425	-64.7737
821.527	96.3476		704.372	61.6058		779.101	10.2867		648.929	-7.75661		716.908	-64.684
822.009	96.4843		704.855	61.6005		779.583	10.3619		649.17	-7.67521		717.39	-64.6073
822.491	96.5884		705.337	61.596		780.065	10.4389		649.411	-7.39875		717.872	-64.5341
822.973	96.6641		705.819	61.5936		780.547	10.5242		649.652	-6.97899		718.354	-64.4461
823.455	96.7195		706.301	61.5936		781.029	10.6167		649.893	-6.48923		718.836	-64.3201
823.937	96.765		706.783	61.5957		781.511	10.7104		650.134	-6.01343		719.318	-64.1337
824.42	96.8073		707.265	61.599		781.993	10.7953		650.375	-5.62631		719.8	-63.8683
824.902	96.8512		707.747	61.6027		782.475	10.8679		650.616	-5.37332		720.282	-63.5164
825.384	96.8979		708.229	61.6057		782.957	10.9287		650.857	-5.25972		720.764	-63.0796
825.866	96.9465		708.712	61.6073		783.44	10.9875		651.099	-5.24599		721.247	-62.5755
826.348	96.9954		709.194	61.6072		783.922	11.0565		651.34	-5.25877		721.729	-62.0339
826.83	97.0444		709.676	61.6054		784.404	11.1469		651.581	-5.21021		722.211	-61.4951
827.312	97.0942		710.158	61.602		784.886	11.2629		651.822	-5.02576		722.693	-60.9981
827.794	97.1477		710.64	61.5975		785.368	11.4006		652.063	-4.66932		723.175	-60.5768
828.277	97.2092		711.122	61.5927		785.85	11.5481		652.304	-4.15455		723.657	-60.2496
828.759	97.2837		711.604	61.5883		786.332	11.6937		652.545	-3.54598		724.139	-60.0133
829.241	97.3746		712.086	61.5852		786.814	11.8259		652.786	-2.94325		724.621	-59.8441
829.723	97.483		712.568	61.584		787.297	11.9413		653.027	-2.45628		725.104	-59.7068
830.205	97.6063		713.051	61.5848		787.779	12.0407		653.268	-2.18044		725.586	-59.5625
830.687	97.7372		713.533	61.5873		788.261	12.1288		653.509	-2.17796		726.068	-59.3881
831.169	97.8663		714.015	61.5907		788.743	12.2102		653.75	-2.46231		726.55	-59.1802
831.651	97.9842		714.497	61.594		789.225	12.2875		653.991	-3.00281		727.032	-58.9542
832.133	98.0845		714.979	61.5964		789.707	12.3597		654.232	-3.73637		727.514	-58.7324
832.615	98.1646		715.461	61.5972		790.189	12.4268		654.473	-4.58981		727.996	-58.5373
833.098	98.2253		715.943	61.5964		790.671	12.488		654.715	-5.49622		728.478	-58.3712
833.58	98.2697		716.425	61.5943		791.154	12.5458		654.956	-6.40235		728.96	-58.2211
834.062	98.3001		716.908	61.5916		791.636	12.6052		655.197	-7.26913		729.443	-58.058
834.544	98.3163		717.39	61.5888		792.118	12.6712		655.438	-8.06778		729.925	-57.8557
835.026	98.3145		717.872	61.5867		792.6	12.7462		655.679	-8.7769		730.407	-57.5918
835.508	98.2905		718.354	61.5855		793.082	12.8309		655.92	-9.37756		730.889	-57.262
835.99	98.2402		718.836	61.5855		793.564	12.9209		656.161	-9.85155		731.371	-56.8711
836.472	98.1654		719.318	61.5866		794.046	13.0125		656.402	-10.1802		731.853	-56.4329
836.955	98.0709		719.8	61.5885		794.528	13.1007		656.643	-10.341		732.335	-55.9572
837.437	97.9686		720.282	61.5906		795.01	13.1839		656.884	-10.3096		732.817	-55.4535
837.919	97.8713		720.764	61.5924		795.493	13.2622		657.125	-10.0671		733.299	-54.9289
838.401	97.7905		721.247	61.5935		795.975	13.3369		657.366	-9.61019		733.782	-54.3991
838.883	97.733		721.729	61.5933		796.457	13.4083		657.607	-8.96277		734.264	-53.8869
839.365	97.699		722.211	61.5918		796.939	13.4758		657.848	-8.17841		734.746	-53.4227
839.847	97.6817		722.693	61.5891		797.421	13.5369		658.089	-7.3389		735.228	-53.0353
840.329	97.6723		723.175	61.5855		797.903	13.5906		658.33	-6.53988		735.71	-52.744
840.812	97.6591		723.657	61.5817		798.385	13.6354		658.571	-5.87568		736.192	-52.5486
841.294	97.6326		724.139	61.5782		798.867	13.6741		658.812	-5.42152		736.674	-52.4316
841.776	97.5858		724.621	61.5754		799.35	13.7095		659.053	-5.21649		737.156	-52.3646
842.258	97.5169		725.104	61.5732		799.832	13.7468		659.295	-5.25297		737.639	-52.3184
842.74	97.4284		725.586	61.5712		800.314	13.79		659.536	-5.47573		738.121	-52.2691
843.222	97.3274		726.068	61.5689		800.796	13.8422		659.777	-5.79523		738.603	-52.2107
843.704	97.224		726.55	61.5657		801.278	13.9037		660.018	-6.11026		739.085	-52.1453
844.186	97.1313		727.032	61.5614		801.76	13.9768		660.259	-6.33637		739.567	-52.0829
844.668	97.0589		727.514	61.5562		802.242	14.06		660.5	-6.42418		740.049	-52.0261
845.151	97.011		727.996	61.5508		802.724	14.1544		660.741	-6.36587		740.531	-51.9735
845.633	96.9847		728.478	61.5458		803.206	14.259		660.982	-6.1923		741.013	-51.9147
846.115	96.9685		728.96	61.5417		803.688	14.3717		661.223	-5.96344		741.495	-51.8358
846.597	96.9462		729.443	61.5389		804.171	14.4879		661.464	-5.75059		741.978	-51.7258
847.079	96.9051		729.925	61.5373		804.653	14.6032		661.705	-5.61893		742.46	-51.5842
847.561	96.8393		730.407	61.5367		805.135	14.711		661.946	-5.61055		742.942	-51.4153
848.043	96.755		730.889	61.5369		805.617	14.8088		662.187	-5.73517		743.424	-51.2331
848.525	96.6683		731.371	61.5376		806.099	14.8949		662.428	-5.96924		743.906	-51.0522
849.008	96.6009		731.853	61.539		806.581	14.9717		662.669	-6.26238		744.388	-50.8872
849.49	96.5706		732.335	61.541		807.063	15.0444		662.91	-6.54678		744.87	-50.754
849.972	96.585		732.817	61.5437		807.545	15.1185		663.152	-6.75369		745.352	-50.6708
850.454	96.6377		733.299	61.547		808.028	15.1985		663.393	-6.82674		745.835	-50.6509
850.936	96.7093		733.782	61.5507		808.51	15.2878		663.634	-6.7341		746.317	-50.7077
851.418	96.7774		734.264	61.5544		808.992	15.3861		663.875	-6.47328		746.799	-50.8424
851.9	96.8218		734.746	61.5577		809.474	15.4906		664.116	-6.07126		747.281	-51.0455
852.382	96.8339		735.228	61.5603		809.956	15.5977		664.357	-5.5764		747.763	-51.2925
852.864	96.8177		735.71	61.5623		810.438	15.7033		664.598	-5.05033		748.245	-51.5528
853.347	96.7875		736.192	61.5636		810.92	15.803		664.839	-4.55618		748.727	-51.7944
853.829	96.7617		736.674	61.5643		811.402	15.8959		665.08	-4.14764		749.209	-51.9944
854.311	96.7558		737.156	61.5645		811.885	15.9799		665.321	-3.85762		749.692	-52.1451
854.793	96.7769		737.639	61.564		812.367	16.0557		665.562	-3.694		750.174	-52.2547
855.275	96.8227		738.121	61.5627		812.849	16.1237		665.803	-3.64383		750.656	-52.3415
855.757	96.8847		738.603	61.5604		813.331	16.185		666.044	-3.6846		751.138	-52.4239
856.239	96.9508		739.085	61.5573		813.813	16.2394		666.285	-3.79309		751.62	-52.5121
856.721	97.0129		739.567	61.5538		814.295	16.2864		666.526	-3.95087		752.102	-52.6052
857.203	97.0667		740.049	61.5503		814.777	16.3252		666.767	-4.14073		752.584	-52.6969
857.686	97.1137		740.531	61.5474		815.259	16.3549		667.009	-4.34158		753.066	-52.7821
858.168	97.1577		741.013	61.5455		815.741	16.3774		667.25	-4.51895		753.548	-52.8606
858.65	97.2046		741.495	61.5445		816.224	16.3972		667.491	-4.62555		754.03	-52.9458
859.132	97.2569		741.978	61.5444		816.706	16.4195		667.732	-4.6384		754.513	-53.0513
859.614	97.3158		742.46	61.5448		817.188	16.4539		667.973	-4.63048		754.995	-53.1949
860.096	97.3788		742.942	61.5453		817.67	16.5074		668.214	-4.70273		755.477	-53.3832
860.578	97.442		743.424	61.5455		818.152	16.5851		668.455	-4.78233		755.959	-53.6171
861.06	97.5021		743.906	61.5455		818.634	16.6883		668.696	-4.82227		756.441	-53.8875
861.543	97.557		744.388	61.5453		819.116	16.8135		668.937	-4.92422		756.923	-54.1863
862.025	97.6063		744.87	61.5455		819.598	16.9534		669.178	-5.13505		757.405	-54.5066
862.507	97.6529		745.352	61.5463		820.081	17.0996		669.419	-5.43774		757.888	-54.8419
862.989	97.7003		745.835	61.548		820.563	17.2437		669.66	-5.79438		758.37	-55.1837
863.471	97.754		746.317	61.5509		821.045	17.3816		669.901	-6.15937		758.852	-55.5162
863.953	97.818		746.799	61.555		821.527	17.5088		670.142	-6.48441		759.334	-55.8073
864.435	97.8946		747.281	61.5602		822.009	17.6239		670.383	-6.7265		759.816	-56.0211
864.917	97.9843		747.763	61.5661		822.491	17.7256		670.624	-6.85663		760.298	-56.1124
865.399	98.0844		748.245	61.5725		822.973	17.8109		670.865	-6.86924		760.78	-56.07
865.882	98.1905		748.727	61.5787		823.455	17.8799		671.106	-6.78489		761.262	-55.9008
866.364	98.2974		749.209	61.5843		823.937	17.9329		671.347	-6.64726		761.744	-55.6415
866.846	98.4017		749.692	61.5888		824.42	17.9756		671.589	-6.51168		762.226	-55.3446
867.328	98.5026		750.174	61.5918		824.902	18.0178		671.83	-6.4329		762.709	-55.0703
867.81	98.6009		750.656	61.5934		825.384	18.0713		672.071	-6.45123		763.191	-54.8648
868.292	98.7006		751.138	61.5939		825.866	18.1486		672.312	-6.58268		763.673	-54.7545
868.774	98.8062		751.62	61.5936		826.348	18.2576		672.553	-6.81676		764.155	-54.7427
869.256	98.9205		752.102	61.5931		826.83	18.3995		672.794	-7.11976		764.637	-54.8096
869.739	99.0446		752.584	61.5928		827.312	18.5672		673.035	-7.44302		765.119	-54.9273
870.221	99.1765		753.066	61.5928		827.794	18.7481		673.276	-7.73394		765.601	-55.0622
870.703	99.3114		753.548	61.593		828.277	18.9255		673.517	-7.94734		766.083	-55.1843
871.185	99.4433		754.03	61.5932		828.759	19.0866		673.758	-8.0529		766.566	-55.2738
871.667	99.5661		754.513	61.5931		829.241	19.2214		673.999	-8.03959		767.048	-55.3184
872.149	99.6762		754.995	61.5926		829.723	19.3261		674.24	-7.91468		767.53	-55.3145
872.631	99.7729		755.477	61.5918		830.205	19.4017		674.481	-7.69712		768.012	-55.2689
873.113	99.859		755.959	61.5908		830.687	19.4526		674.722	-7.41153		768.494	-55.1949
873.596	99.9402		756.441	61.5901		831.169	19.4842		674.963	-7.08111		768.976	-55.1109
874.078	100.023		756.923	61.5899		831.651	19.5007		675.205	-6.72375		769.458	-55.0374
874.56	100.113		757.405	61.5904		832.133	19.5045		675.446	-6.35176		769.94	-54.9873
875.042	100.212		757.888	61.5917		832.615	19.4993		675.687	-5.97596		770.423	-54.9634
875.524	100.32		758.37	61.5937		833.098	19.4887		675.928	-5.61041		770.905	-54.9524
876.006	100.433		758.852	61.596		833.58	19.4783		676.169	-5.27493		771.387	-54.9342
876.488	100.547		759.334	61.5987		834.062	19.4743		676.41	-4.99378		771.869	-54.8833
876.97	100.656		759.816	61.6017		834.544	19.4832		676.651	-4.79162		772.351	-54.7835
877.452	100.761		760.298	61.6051		835.026	19.5071		676.892	-4.68414		772.833	-54.6297
877.934	100.865		760.78	61.6093		835.508	19.5448		677.133	-4.67345		773.315	-54.4348
878.417	100.974		761.262	61.6148		835.99	19.5872		677.374	-4.74539		773.797	-54.2214
878.899	101.096		761.744	61.6217		836.472	19.6244		677.615	-4.87424		774.279	-54.0161
879.381	101.238		762.226	61.6297		836.955	19.6438		677.856	-5.0311		774.761	-53.837
879.863	101.4		762.709	61.6385		837.437	19.6341		678.097	-5.19362		775.244	-53.6929
880.345	101.579		763.191	61.6476		837.919	19.5895		678.338	-5.35199		775.726	-53.5775
880.827	101.767		763.673	61.6564		838.401	19.5088		678.579	-5.51053		776.208	-53.4763
881.309	101.952		764.155	61.6643		838.883	19.3959		678.82	-5.68215		776.69	-53.3706
881.791	102.124		764.637	61.671		839.365	19.2595		679.061	-5.87855		777.172	-53.2454
882.274	102.278		765.119	61.6763		839.847	19.1085		679.302	-6.10039		777.654	-53.0894
882.756	102.412		765.601	61.6803		840.329	18.9538		679.543	-6.33249		778.136	-52.9002
883.238	102.529		766.083	61.6828		840.812	18.8044		679.784	-6.5457		778.619	-52.6768
883.72	102.635		766.566	61.6841		841.294	18.6688		680.026	-6.70464		779.101	-52.4241
884.202	102.736		767.048	61.6843		841.776	18.5526		680.267	-6.77977		779.583	-52.15
884.684	102.838		767.53	61.6837		842.258	18.4602		680.508	-6.75825		780.065	-51.8656
885.166	102.943		768.012	61.6826		842.74	18.3898		680.749	-6.64951		780.547	-51.5861
885.648	103.053		768.494	61.6814		843.222	18.337		680.99	-6.48408		781.029	-51.3301
886.13	103.165		768.976	61.6806		843.704	18.295		681.231	-6.30434		781.511	-51.1148
886.613	103.28		769.458	61.6806		844.186	18.2561		681.472	-6.15208		781.993	-50.9521
887.095	103.397		769.94	61.6816		844.668	18.2143		681.713	-6.05655		782.475	-50.8432
887.577	103.516		770.423	61.6837		845.151	18.1672		681.954	-6.02632		782.957	-50.7809
888.059	103.638		770.905	61.6864		845.633	18.1143		682.195	-6.04873		783.44	-50.7452
888.541	103.763		771.387	61.6892		846.115	18.058		682.436	-6.09585		783.922	-50.711
889.023	103.893		771.869	61.6916		846.597	18.0001		682.677	-6.13416		784.404	-50.6523
889.505	104.025		772.351	61.6931		847.079	17.9417		682.918	-6.13465		784.886	-50.5497
889.987	104.16		772.833	61.6934		847.561	17.8792		683.159	-6.08043		785.368	-50.3921
890.47	104.293		773.315	61.6928		848.043	17.8106		683.4	-5.97011		785.85	-50.1833
890.952	104.422		773.797	61.6916		848.525	17.7322		683.641	-5.81711		786.332	-49.9377
891.434	104.544		774.279	61.6906		849.008	17.6433		683.883	-5.64371		786.814	-49.6764
891.916	104.66		774.761	61.69		849.49	17.5449		684.124	-5.47481		787.297	-49.4232
892.398	104.77		775.244	61.6903		849.972	17.4433		684.365	-5.33095		787.779	-49.1993
892.88	104.878		775.726	61.6913		850.454	17.3464		684.606	-5.22328		788.261	-49.0135
893.362	104.988		776.208	61.6927		850.936	17.262		684.847	-5.15255		788.743	-48.8644
893.844	105.103		776.69	61.6942		851.418	17.1967		685.088	-5.11076		789.225	-48.7384
894.327	105.221		777.172	61.6953		851.9	17.156		685.329	-5.0863		789.707	-48.6163
894.809	105.342		777.654	61.6959		852.382	17.1409		685.57	-5.06901		790.189	-48.4832
895.291	105.459		778.136	61.696		852.864	17.1506		685.811	-5.05501		790.671	-48.3347
895.773	105.568		778.619	61.6957		853.347	17.1828		686.052	-5.04756		791.154	-48.1795
896.255	105.667		779.101	61.6955		853.829	17.2316		686.293	-5.05583		791.636	-48.0424
896.737	105.754		779.583	61.6955		854.311	17.2913		686.534	-5.09075		792.118	-47.9491
897.219	105.834		780.065	61.6959		854.793	17.3556		686.775	-5.16013		792.6	-47.9203
897.701	105.911		780.547	61.6968		855.275	17.4183		687.016	-5.26504		793.082	-47.958
898.183	105.992		781.029	61.6981		855.757	17.4757		687.257	-5.3984		793.564	-48.0444
898.665	106.078		781.511	61.6995		856.239	17.525		687.498	-5.54747		794.046	-48.1457
899.148	106.171		781.993	61.7008		856.721	17.5663		687.74	-5.69652		794.528	-48.2205
899.63	106.268		782.475	61.7018		857.203	17.6002		687.981	-5.83146		795.01	-48.2363
900.112	106.363		782.957	61.7022		857.686	17.6298		688.222	-5.94272		795.493	-48.1783
900.594	106.453		783.44	61.702		858.168	17.6573		688.463	-6.02613		795.975	-48.0536
901.076	106.536		783.922	61.7009		858.65	17.6858		688.704	-6.0811		796.457	-47.8864
901.558	106.612		784.404	61.6992		859.132	17.7166		688.945	-6.10822		796.939	-47.7077
902.04	106.684		784.886	61.6969		859.614	17.7514		689.186	-6.10695		797.421	-47.547
902.523	106.753		785.368	61.6946		860.096	17.7894		689.427	-6.07511		797.903	-47.4198
903.005	106.824		785.85	61.6924		860.578	17.831		689.668	-6.01095		798.385	-47.33
903.487	106.894		786.332	61.6907		861.06	17.8758		689.909	-5.91549		798.867	-47.274
903.969	106.964		786.814	61.6896		861.543	17.924		690.15	-5.7958		799.35	-47.2462
904.451	107.032		787.297	61.6887		862.025	17.9765		690.391	-5.66594		799.832	-47.2431
904.933	107.094		787.779	61.6877		862.507	18.0347		690.632	-5.54504		800.314	-47.2632
905.415	107.148		788.261	61.686		862.989	18.1002		690.873	-5.45286		800.796	-47.3054
905.897	107.194		788.743	61.6833		863.471	18.1738		691.114	-5.40505		801.278	-47.3653
906.379	107.231		789.225	61.6791		863.953	18.2546		691.355	-5.40883		801.76	-47.432
906.861	107.261		789.707	61.6737		864.435	18.3394		691.596	-5.4602		802.242	-47.4941
907.344	107.287		790.189	61.6674		864.917	18.4245		691.837	-5.54515		802.724	-47.5428
907.826	107.311		790.671	61.6609		865.399	18.5049		692.079	-5.64331		803.206	-47.5777
908.308	107.338		791.154	61.655		865.882	18.5763		692.32	-5.73271		803.688	-47.6091
908.79	107.373		791.636	61.6504		866.364	18.6365		692.561	-5.79546		804.171	-47.6541
909.272	107.419		792.118	61.6477		866.846	18.6861		692.802	-5.82166		804.653	-47.7278
909.754	107.474		792.6	61.6471		867.328	18.7287		693.043	-5.81134		805.135	-47.8369
910.236	107.537		793.082	61.6484		867.81	18.768		693.284	-5.77382		805.617	-47.9742
910.718	107.603		793.564	61.6513		868.292	18.8084		693.525	-5.72512		806.099	-48.1213
911.201	107.665		794.046	61.6549		868.774	18.8526		693.766	-5.68401		806.581	-48.2507
911.683	107.718		794.528	61.6583		869.256	18.9008		694.007	-5.66777		807.063	-48.3434
912.165	107.761		795.01	61.6607		869.739	18.9519		694.248	-5.68764		807.545	-48.3877
912.647	107.795		795.493	61.6614		870.221	19.0046		694.489	-5.74616		808.028	-48.3856
913.129	107.824		795.975	61.66		870.703	19.0583		694.73	-5.83625		808.51	-48.3447
913.611	107.856		796.457	61.6565		871.185	19.1146		694.971	-5.94306		808.992	-48.2737
914.093	107.895		796.939	61.6516		871.667	19.177		695.212	-6.04735		809.474	-48.1704
914.575	107.943		797.421	61.646		872.149	19.2495		695.453	-6.12951		809.956	-48.0237
915.058	108.001		797.903	61.6407		872.631	19.3354		695.694	-6.17406		810.438	-47.8184
915.54	108.064		798.385	61.6362		873.113	19.436		695.936	-6.1728		810.92	-47.5403
916.022	108.129		798.867	61.6331		873.596	19.5487		696.177	-6.12632		811.402	-47.1886
916.504	108.192		799.35	61.6312		874.078	19.6686		696.418	-6.04329		811.885	-46.7772
916.986	108.252		799.832	61.6301		874.56	19.7888		696.659	-5.93816		812.367	-46.3311
917.468	108.311		800.314	61.6289		875.042	19.9034		696.9	-5.82748		812.849	-45.88
917.95	108.369		800.796	61.627		875.524	20.0078		697.141	-5.72663		813.331	-45.4467
918.432	108.429		801.278	61.6239		876.006	20.1011		697.382	-5.64694		813.813	-45.0464
918.914	108.49		801.76	61.6196		876.488	20.1848		697.623	-5.59431		814.295	-44.6829
919.396	108.551		802.242	61.6141		876.97	20.263		697.864	-5.56944		814.777	-44.3565
919.879	108.607		802.724	61.6078		877.452	20.3411		698.105	-5.56871		815.259	-44.0654
920.361	108.654		803.206	61.6009		877.934	20.4238		698.346	-5.58635		815.741	-43.8161
920.843	108.688		803.688	61.5937		878.417	20.5144		698.587	-5.61601		816.224	-43.6145
921.325	108.708		804.171	61.586		878.899	20.6154		698.828	-5.65295		816.706	-43.4692
921.807	108.713		804.653	61.5777		879.381	20.7279		699.069	-5.69479		817.188	-43.3844
922.289	108.709		805.135	61.5684		879.863	20.8523		699.31	-5.74178		817.67	-43.355
922.771	108.701		805.617	61.5582		880.345	20.9874		699.551	-5.79596		818.152	-43.3621
923.254	108.698		806.099	61.5471		880.827	21.1312		699.792	-5.85979		818.634	-43.3824
923.736	108.704		806.581	61.5354		881.309	21.2799		700.033	-5.93409		819.116	-43.3873
924.218	108.722		807.063	61.5237		881.791	21.4283		700.274	-6.01601		819.598	-43.3542
924.7	108.75		807.545	61.5129		882.274	21.5699		700.516	-6.09817		820.081	-43.2674
925.182	108.785		808.028	61.5037		882.756	21.6988		700.757	-6.16945		820.563	-43.1246
925.664	108.82		808.51	61.4966		883.238	21.8098		700.998	-6.21714		821.045	-42.929
926.146	108.851		808.992	61.4919		883.72	21.9015		701.239	-6.2304		821.527	-42.6935
926.628	108.873		809.474	61.4895		884.202	21.9764		701.48	-6.20438		822.009	-42.4304
927.11	108.89		809.956	61.4889		884.684	22.0409		701.721	-6.14233		822.491	-42.1574
927.592	108.903		810.438	61.4894		885.166	22.1038		701.962	-6.05633		822.973	-41.888
928.075	108.919		810.92	61.4898		885.648	22.1738		702.203	-5.96399		823.455	-41.6387
928.557	108.941		811.402	61.4892		886.13	22.2566		702.444	-5.88401		823.937	-41.421
929.039	108.971		811.885	61.4868		886.613	22.3546		702.685	-5.83061		824.42	-41.2453
929.521	109.007		812.367	61.4825		887.095	22.4645		702.926	-5.80945		824.902	-41.1159
930.003	109.044		812.849	61.4767		887.577	22.5815		703.167	-5.81617		825.384	-41.0303
930.485	109.078		813.331	61.4701		888.059	22.6987		703.408	-5.83834		825.866	-40.9798
930.967	109.107		813.813	61.4638		888.541	22.8125		703.649	-5.86038		826.348	-40.9504
931.449	109.131		814.295	61.4586		889.023	22.9207		703.89	-5.86898		826.83	-40.924
931.932	109.156		814.777	61.4547		889.505	23.0249		704.131	-5.85736		827.312	-40.8838
932.414	109.184		815.259	61.4518		889.987	23.1282		704.372	-5.82709		827.794	-40.8155
932.896	109.222		815.741	61.449		890.47	23.234		704.614	-5.78582		828.277	-40.7122
933.378	109.27		816.224	61.4454		890.952	23.3424		704.855	-5.7434		828.759	-40.5727
933.86	109.326		816.706	61.4401		891.434	23.4528		705.096	-5.70755		829.241	-40.4015
934.342	109.383		817.188	61.4326		891.916	23.5618		705.337	-5.68034		829.723	-40.2033
934.824	109.434		817.67	61.423		892.398	23.6663		705.578	-5.6591		830.205	-39.9836
935.306	109.474		818.152	61.4117		892.88	23.7647		705.819	-5.63857		830.687	-39.7466
935.788	109.5		818.634	61.3993		893.362	23.8567		706.06	-5.61572		831.169	-39.4927
936.271	109.512		819.116	61.3859		893.844	23.9437		706.301	-5.59314		831.651	-39.2212
936.753	109.516		819.598	61.3715		894.327	24.0276		706.542	-5.58032		832.133	-38.9373
937.235	109.515		820.081	61.3553		894.809	24.1097		706.783	-5.59165		832.615	-38.647
937.717	109.515		820.563	61.3367		895.291	24.1904		707.024	-5.64132		833.098	-38.3689
938.199	109.519		821.045	61.3146		895.773	24.269		707.265	-5.73795		833.58	-38.1197
938.681	109.528		821.527	61.2883		896.255	24.345		707.506	-5.88052		834.062	-37.925
939.163	109.543		822.009	61.2575		896.737	24.4186		707.747	-6.05713		834.544	-37.7988
939.645	109.562		822.491	61.2217		897.219	24.4901		707.988	-6.24878		835.026	-37.7441
940.128	109.582		822.973	61.181		897.701	24.5598		708.229	-6.4354		835.508	-37.7485
940.61	109.601		823.455	61.1352		898.183	24.6275		708.471	-6.60255		835.99	-37.7903
941.092	109.616		823.937	61.0846		898.665	24.6914		708.712	-6.74642		836.472	-37.8416
941.574	109.628		824.42	61.0298		899.148	24.7487		708.953	-6.87416		836.955	-37.88
942.056	109.637		824.902	60.9719		899.63	24.7964		709.194	-7.001		837.437	-37.8919
942.538	109.646		825.384	60.9126		900.112	24.8327		709.435	-7.14443		837.919	-37.8848
943.02	109.657		825.866	60.8543		900.594	24.8585		709.676	-7.3179		838.401	-37.8771
943.502	109.674		826.348	60.7992		901.076	24.8776		709.917	-7.52624		838.883	-37.898
943.985	109.698		826.83	60.7491		901.558	24.8957		710.158	-7.76418		839.365	-37.9755
944.467	109.726		827.312	60.7045		902.04	24.9184		710.399	-8.0185		839.847	-38.1327
944.949	109.755		827.794	60.6646		902.523	24.95		710.64	-8.27192		840.329	-38.3778
945.431	109.782		828.277	60.6277		903.005	24.9924		710.881	-8.50793		840.812	-38.7046
945.913	109.802		828.759	60.5912		903.487	25.0439		711.122	-8.71431		841.294	-39.0953
946.395	109.815		829.241	60.5528		903.969	25.1021		711.363	-8.8849		841.776	-39.5237
946.877	109.824		829.723	60.5107		904.451	25.1628		711.604	-9.01899		842.258	-39.9625
947.359	109.835		830.205	60.4638		904.933	25.2231		711.845	-9.12039		842.74	-40.3887
947.841	109.853		830.687	60.4114		905.415	25.2796		712.086	-9.19514		843.222	-40.7877
948.323	109.883		831.169	60.3531		905.897	25.3315		712.327	-9.25022		843.704	-41.1555
948.806	109.926		831.651	60.2884		906.379	25.3769		712.568	-9.29241		844.186	-41.4938
949.288	109.98		832.133	60.2167		906.861	25.4152		712.81	-9.32734		844.668	-41.8109
949.77	110.039		832.615	60.137		907.344	25.4459		713.051	-9.35893		845.151	-42.116
950.252	110.095		833.098	60.0479		907.826	25.4702		713.292	-9.38851		845.633	-42.4195
950.734	110.143		833.58	59.9475		908.308	25.4897		713.533	-9.41423		846.115	-42.7308
951.216	110.179		834.062	59.8333		908.79	25.5079		713.774	-9.43088		846.597	-43.0603
951.698	110.203		834.544	59.7013		909.272	25.5279		714.015	-9.43074		847.079	-43.4122
952.181	110.218		835.026	59.5463		909.754	25.5541		714.256	-9.40526		847.561	-43.7895
952.663	110.228		835.508	59.3613		910.236	25.588		714.497	-9.34701		848.043	-44.1888
953.145	110.239		835.99	59.1384		910.718	25.6305		714.738	-9.2518		848.525	-44.6022
953.627	110.255		836.472	58.8696		911.201	25.6809		714.979	-9.1192		849.008	-45.0209
954.109	110.278		836.955	58.548		911.683	25.7377		715.22	-8.95267		849.49	-45.4355
954.591	110.31		837.437	58.1695		912.165	25.7986		715.461	-8.75797		849.972	-45.8424
955.073	110.35		837.919	57.7343		912.647	25.8623		715.702	-8.54156		850.454	-46.2465
955.555	110.397		838.401	57.2475		913.129	25.9268		715.943	-8.30899		850.936	-46.6526
956.037	110.445		838.883	56.7202		913.611	25.99		716.184	-8.0645		851.418	-47.0703
956.519	110.492		839.365	56.1691		914.093	26.0492		716.425	-7.81121		851.9	-47.4975
957.002	110.533		839.847	55.6166		914.575	26.1008		716.667	-7.55204		852.382	-47.9256
957.484	110.565		840.329	55.0902		915.058	26.1419		716.908	-7.28996		852.864	-48.3302
957.966	110.586		840.812	54.6206		915.54	26.1706		717.149	-7.02882		853.347	-48.6836
958.448	110.598		841.294	54.2386		916.022	26.1866		717.39	-6.77291		853.829	-48.9557
958.93	110.602		841.776	53.9692		916.504	26.1923		717.631	-6.52671		854.311	-49.1321
959.412	110.603		842.258	53.8268		916.986	26.1916		717.872	-6.29523		854.793	-49.2082
959.894	110.604		842.74	53.8116		917.468	26.1888		718.113	-6.08461		855.275	-49.1987
960.376	110.606		843.222	53.9115		917.95	26.1872		718.354	-5.90283		855.757	-49.1275
960.859	110.609		843.704	54.1065		918.432	26.1892		718.595	-5.75946		856.239	-49.0236
961.341	110.614		844.186	54.3751		918.914	26.1946		718.836	-5.66376		856.721	-48.9133
961.823	110.62		844.668	54.6979		919.396	26.203		719.077	-5.62157		857.203	-48.8163
962.305	110.626		845.151	55.0595		919.879	26.2132		719.318	-5.63111		857.686	-48.7453
962.787	110.634		845.633	55.4474		920.361	26.2247		719.559	-5.67975		858.168	-48.7057
963.269	110.645		846.115	55.851		920.843	26.2377		719.8	-5.74396		858.65	-48.7007
963.751	110.66		846.597	56.26		921.325	26.2536		720.041	-5.79333		859.132	-48.7317
964.233	110.679		847.079	56.6655		921.807	26.2741		720.282	-5.79899		859.614	-48.7999
964.716	110.701		847.561	57.0602		922.289	26.3		720.523	-5.74371		860.096	-48.9068
965.198	110.725		848.043	57.4387		922.771	26.3305		720.764	-5.62764		860.578	-49.0512
965.68	110.75		848.525	57.7978		923.254	26.363		721.006	-5.46864		861.06	-49.2295
966.162	110.776		849.008	58.1351		923.736	26.3934		721.247	-5.29521		861.543	-49.4344
966.644	110.802		849.49	58.4484		924.218	26.4171		721.488	-5.13686		862.025	-49.6571
967.126	110.83		849.972	58.7349		924.7	26.4284		721.729	-5.01521		862.507	-49.8861
967.608	110.859		850.454	58.992		925.182	26.4248		721.97	-4.94078		862.989	-50.1148
968.09	110.889		850.936	59.218		925.664	26.4057		722.211	-4.91266		863.471	-50.3341
968.572	110.919		851.418	59.4127		926.146	26.3747		722.452	-4.92296		863.953	-50.5408
969.055	110.948		851.9	59.5781		926.628	26.3392		722.693	-4.96242		864.435	-50.7264
969.537	110.977		852.382	59.7175		927.11	26.3079		722.934	-5.02565		864.917	-50.885
970.019	111.006		852.864	59.8355		927.592	26.2904		723.175	-5.11335		865.399	-51.0057
970.501	111.037		853.347	59.9366		928.075	26.2933		723.416	-5.23092		865.882	-51.0816
970.983	111.071		853.829	60.0247		928.557	26.3184		723.657	-5.38491		866.364	-51.1049
971.465	111.108		854.311	60.1025		929.039	26.3626		723.898	-5.57809		866.846	-51.0771
971.947	111.148		854.793	60.1723		929.521	26.418		724.139	-5.80603		867.328	-51.0063
972.429	111.186		855.275	60.2355		930.003	26.4743		724.38	-6.05651		867.81	-50.9085
972.912	111.22		855.757	60.2936		930.485	26.5212		724.621	-6.31104		868.292	-50.8051
973.394	111.249		856.239	60.348		930.967	26.5508		724.862	-6.54898		868.774	-50.7205
973.876	111.271		856.721	60.4002		931.449	26.5594		725.104	-6.7517		869.256	-50.6734
974.358	111.289		857.203	60.4517		931.932	26.5473		725.345	-6.90634		869.739	-50.6779
974.84	111.303		857.686	60.503		932.414	26.5176		725.586	-7.00689		870.221	-50.7363
975.322	111.316		858.168	60.5545		932.896	26.4758		725.827	-7.055		870.703	-50.8475
975.804	111.328		858.65	60.6058		933.378	26.4274		726.068	-7.05814		871.185	-51.0071
976.286	111.34		859.132	60.6565		933.86	26.3787		726.309	-7.02724		871.667	-51.2096
976.768	111.352		859.614	60.7061		934.342	26.334		726.55	-6.97461		872.149	-51.4552
977.25	111.364		860.096	60.7545		934.824	26.2981		726.791	-6.9112		872.631	-51.7429
977.733	111.377		860.578	60.8016		935.306	26.2738		727.032	-6.84509		873.113	-52.0668
978.215	111.394		861.06	60.8477		935.788	26.263		727.273	-6.78025		873.596	-52.4121
978.697	111.413		861.543	60.8924		936.271	26.2642		727.514	-6.71723		874.078	-52.7488
979.179	111.435		862.025	60.9356		936.753	26.2753		727.755	-6.65507		874.56	-53.0357
979.661	111.456		862.507	60.9768		937.235	26.2919		727.996	-6.59404		875.042	-53.2217
980.143	111.47		862.989	61.0156		937.717	26.31		728.237	-6.5374		875.524	-53.2596
980.625	111.473		863.471	61.0515		938.199	26.3259		728.478	-6.49147		876.006	-53.1152
981.107	111.463		863.953	61.0847		938.681	26.3386		728.719	-6.46334		876.488	-52.7789
981.59	111.44		864.435	61.1152		939.163	26.3485		728.96	-6.45593		876.97	-52.2677
982.072	111.408		864.917	61.1432		939.645	26.3578		729.202	-6.46254		877.452	-51.6256
982.554	111.375		865.399	61.169		940.128	26.3678		729.443	-6.46463		877.934	-50.9081
983.036	111.348		865.882	61.1929		940.61	26.3799		729.684	-6.43364		878.417	-50.1754
983.518	111.335		866.364	61.2149		941.092	26.393		729.925	-6.33786		878.899	-49.4768
984	111.337		866.846	61.2352		941.574	26.4067		730.166	-6.1529		879.381	-48.8451
984.482	111.356		867.328	61.254		942.056	26.4202		730.407	-5.87128		879.863	-48.2943
984.964	111.389		867.81	61.2715		942.538	26.4348		730.648	-5.50862		880.345	-47.8207
985.447	111.431		868.292	61.2879		943.02	26.4526		730.889	-5.10174		880.827	-47.4091
985.929	111.479		868.774	61.3034		943.502	26.4765		731.13	-4.70025		881.309	-47.0379
986.411	111.526		869.256	61.3182		943.985	26.5072		731.371	-4.35363		881.791	-46.6833
986.893	111.568		869.739	61.3319		944.467	26.5444		731.612	-4.09853		882.274	-46.3277
987.375	111.6		870.221	61.3446		944.949	26.5844		731.853	-3.95211		882.756	-45.9631
987.857	111.618		870.703	61.3563		945.431	26.6222		732.094	-3.91009		883.238	-45.5931
988.339	111.621		871.185	61.3669		945.913	26.6533		732.335	-3.9537		883.72	-45.2318
988.821	111.61		871.667	61.3768		946.395	26.6743		732.576	-4.05829		884.202	-44.9008
989.303	111.589		872.149	61.3867		946.877	26.6853		732.817	-4.20188		884.684	-44.6215
989.786	111.563		872.631	61.3968		947.359	26.6882		733.058	-4.36941		885.166	-44.4087
990.268	111.539		873.113	61.4076		947.841	26.6859		733.299	-4.55242		885.648	-44.2656
990.75	111.523		873.596	61.4192		948.323	26.6816		733.541	-4.74501		886.13	-44.1827
991.232	111.517		874.078	61.4315		948.806	26.6772		733.782	-4.93875		886.613	-44.1391
991.714	111.521		874.56	61.4442		949.288	26.6729		734.023	-5.11996		887.095	-44.1145
992.196	111.534		875.042	61.4566		949.77	26.669		734.264	-5.2708		887.577	-44.09
992.678	111.552		875.524	61.4682		950.252	26.6678		734.505	-5.37329		888.059	-44.0581
993.16	111.571		876.006	61.4787		950.734	26.6729		734.746	-5.41439		888.541	-44.0194
993.643	111.588		876.488	61.4876		951.216	26.689		734.987	-5.39014		889.023	-43.9806
994.125	111.604		876.97	61.4948		951.698	26.7196		735.228	-5.30636		889.505	-43.9494
994.607	111.618		877.452	61.5004		952.181	26.7664		735.469	-5.17681		889.987	-43.9275
995.089	111.631		877.934	61.5046		952.663	26.827		735.71	-5.01917		890.47	-43.9084
995.571	111.643		878.417	61.5077		953.145	26.8953		735.951	-4.85193		890.952	-43.8798
996.053	111.653		878.899	61.5102		953.627	26.9638		736.192	-4.69126		891.434	-43.8295
996.535	111.662		879.381	61.5125		954.109	27.025		736.433	-4.5512		891.916	-43.749
997.017	111.667		879.863	61.5149		954.591	27.0745		736.674	-4.4428		892.398	-43.639
997.5	111.668		880.345	61.5177		955.073	27.1116		736.915	-4.37348		892.88	-43.5086
997.982	111.665		880.827	61.5208		955.555	27.1383		737.156	-4.34583		893.362	-43.3719
998.464	111.658		881.309	61.5241		956.037	27.1576		737.398	-4.35647		893.844	-43.241
998.946	111.647		881.791	61.5272		956.519	27.1718		737.639	-4.39423		894.327	-43.1213
999.428	111.632		882.274	61.5299		957.002	27.1814		737.88	-4.44298		894.809	-43.0136
999.91	111.614		882.756	61.5322		957.484	27.1849		738.121	-4.48393		895.291	-42.9094
1000.39	111.596		883.238	61.5342		957.966	27.182		738.362	-4.5019		895.773	-42.8002
1000.87	111.578		883.72	61.5359		958.448	27.1726		738.603	-4.48891		896.255	-42.6799
1001.36	111.563		884.202	61.5377		958.93	27.1596		738.844	-4.44741		896.737	-42.5483
1001.84	111.553		884.684	61.5398		959.412	27.1482		739.085	-4.38908		897.219	-42.4109
1002.32	111.548		885.166	61.5422		959.894	27.1453		739.326	-4.33165		897.701	-42.2795
1002.8	111.547		885.648	61.545		960.376	27.1563		739.567	-4.2946		898.183	-42.1626
1003.28	111.55		886.13	61.5479		960.859	27.1841		739.808	-4.29371		898.665	-42.0701
1003.77	111.555		886.613	61.5508		961.341	27.2285		740.049	-4.33874		899.148	-42.0042
1004.25	111.56		887.095	61.5537		961.823	27.2854		740.29	-4.43287		899.63	-41.9638
1004.73	111.565		887.577	61.5566		962.305	27.3486		740.531	-4.57237		900.112	-41.9421
1005.21	111.568		888.059	61.5593		962.787	27.4121		740.772	-4.74806		900.594	-41.9318
1005.7	111.571		888.541	61.5622		963.269	27.4692		741.013	-4.94547		901.076	-41.9245
1006.18	111.572		889.023	61.5651		963.751	27.5167		741.255	-5.14616		901.558	-41.916
1006.66	111.571		889.505	61.5683		964.233	27.5523		741.495	-5.3287		902.04	-41.9024
1007.14	111.566		889.987	61.5718		964.716	27.5766		741.737	-5.47135		902.523	-41.8847
1007.62	111.56		890.47	61.5755		965.198	27.5908		741.978	-5.5552		903.005	-41.8661
1008.11	111.553		890.952	61.5795		965.68	27.5986		742.219	-5.56919		903.487	-41.85
1008.59	111.551		891.434	61.5836		966.162	27.6034		742.46	-5.51289		903.969	-41.8407
1009.07	111.555		891.916	61.5875		966.644	27.6095		742.701	-5.39807		904.451	-41.8383
1009.55	111.57		892.398	61.5911		967.126	27.6193		742.942	-5.24689		904.933	-41.8399
1010.03	111.595		892.88	61.5939		967.608	27.6348		743.183	-5.0877		905.415	-41.8371
1010.52	111.627		893.362	61.596		968.09	27.6561		743.424	-4.94962		905.897	-41.8172
1011	111.663		893.844	61.5974		968.572	27.6827		743.665	-4.85776		906.379	-41.7679
1011.48	111.696		894.327	61.5982		969.055	27.7131		743.906	-4.82939		906.861	-41.679
1011.96	111.723		894.809	61.5988		969.537	27.7465		744.147	-4.87276		907.344	-41.5472
1012.45	111.74		895.291	61.5997		970.019	27.7829		744.388	-4.98598		907.826	-41.377
1012.93	111.746		895.773	61.6011		970.501	27.8225		744.629	-5.15746		908.308	-41.1839
1013.41	111.743		896.255	61.603		970.983	27.8662		744.87	-5.3663		908.79	-40.9877
1013.89	111.731		896.737	61.6052		971.465	27.913		745.111	-5.58436		909.272	-40.8086
1014.37	111.713		897.219	61.6075		971.947	27.9619		745.352	-5.77967		909.754	-40.6642
1014.86	111.69		897.701	61.6094		972.429	28.01		745.593	-5.92132		910.236	-40.5627
1015.34	111.663		898.183	61.6107		972.912	28.0548		745.835	-5.98576		910.718	-40.5047
1015.82	111.634		898.665	61.6112		973.394	28.0938		746.076	-5.96259		911.201	-40.4822
1016.3	111.604		899.148	61.611		973.876	28.1259		746.317	-5.85786		911.683	-40.4798
1016.78	111.576		899.63	61.6102		974.358	28.1523		746.558	-5.69348		912.165	-40.482
1017.27	111.55		900.112	61.6091		974.84	28.1744		746.799	-5.50199		912.647	-40.4727
1017.75	111.527		900.594	61.6076		975.322	28.1952		747.04	-5.31785		913.129	-40.4428
1018.23	111.506		901.076	61.6057		975.804	28.2155		747.281	-5.1694		913.611	-40.3885
1018.71	111.486		901.558	61.6034		976.286	28.2354		747.522	-5.07231		914.093	-40.3124
1019.2	111.468		902.04	61.6006		976.768	28.2548		747.763	-5.02799		914.575	-40.2199
1019.68	111.453		902.523	61.5973		977.25	28.2715		748.004	-5.02727		915.058	-40.1213
1020.16	111.446		903.005	61.5936		977.733	28.2838		748.245	-5.05565		915.54	-40.0244
1020.64	111.449		903.487	61.5896		978.215	28.2919		748.486	-5.09966		916.022	-39.9353
1021.12	111.465		903.969	61.5855		978.697	28.2965		748.727	-5.15021		916.504	-39.8564
1021.61	111.491		904.451	61.5811		979.179	28.2999		748.968	-5.20337		916.986	-39.788
1022.09	111.522		904.933	61.5764		979.661	28.3048		749.209	-5.25894		917.468	-39.7288
1022.57	111.55		905.415	61.5712		980.143	28.3147		749.45	-5.31782		917.95	-39.6767
1023.05	111.568		905.897	61.5654		980.625	28.3324		749.692	-5.38075		918.432	-39.6326
1023.53	111.57		906.379	61.5589		981.107	28.3597		749.933	-5.44889		918.914	-39.5986
1024.02	111.556		906.861	61.5518		981.59	28.3965		750.174	-5.52485		919.396	-39.5779
1024.5	111.532		907.344	61.5444		982.072	28.4401		750.415	-5.61266		919.879	-39.5724
1024.98	111.503		907.826	61.5368		982.554	28.4861		750.656	-5.71617		920.361	-39.5815
1025.46	111.478		908.308	61.5295		983.036	28.53		750.897	-5.83606		920.843	-39.6032
1025.94	111.462		908.79	61.5226		983.518	28.5662		751.138	-5.96621		921.325	-39.6302
1026.43	111.455		909.272	61.516		984	28.5921		751.379	-6.09319		921.807	-39.657
1026.91	111.457		909.754	61.5099		984.482	28.6075		751.62	-6.19842		922.289	-39.6777
1027.39	111.464		910.236	61.5042		984.964	28.6156		751.861	-6.2653		922.771	-39.6876
1027.87	111.472		910.718	61.4988		985.447	28.6201		752.102	-6.28741		923.254	-39.6838
1028.36	111.482		911.201	61.4935		985.929	28.6269		752.343	-6.27431		923.736	-39.6667
1028.84	111.492		911.683	61.4882		986.411	28.6381		752.584	-6.25213		924.218	-39.6339
1029.32	111.506		912.165	61.4825		986.893	28.6543		752.825	-6.25761		924.7	-39.5842
1029.8	111.525		912.647	61.4761		987.375	28.6722		753.066	-6.32678		925.182	-39.5142
1030.28	111.547		913.129	61.4686		987.857	28.6876		753.307	-6.48257		925.664	-39.4239
1030.77	111.571		913.611	61.4599		988.339	28.6968		753.548	-6.72529		926.146	-39.3131
1031.25	111.594		914.093	61.45		988.821	28.6984		753.789	-7.03197		926.628	-39.1876
1031.73	111.611		914.575	61.439		989.303	28.6946		754.03	-7.3619		927.11	-39.0567
1032.21	111.619		915.058	61.4271		989.786	28.69		754.272	-7.66966		927.592	-38.9318
1032.69	111.618		915.54	61.4145		990.268	28.6893		754.513	-7.91974		928.075	-38.8245
1033.18	111.606		916.022	61.4016		990.75	28.6962		754.754	-8.09641		928.557	-38.7431
1033.66	111.586		916.504	61.3882		991.232	28.7123		754.995	-8.20809		929.039	-38.6896
1034.14	111.559		916.986	61.3742		991.714	28.7347		755.236	-8.28199		929.521	-38.662
1034.62	111.531		917.468	61.3596		992.196	28.759		755.477	-8.35469		930.003	-38.6508
1035.1	111.505		917.95	61.3442		992.678	28.7804		755.718	-8.4598		930.485	-38.6464
1035.59	111.486		918.432	61.328		993.16	28.7942		755.959	-8.61849		930.967	-38.6372
1036.07	111.477		918.914	61.3112		993.643	28.7986		756.2	-8.83478		931.449	-38.6157
1036.55	111.479		919.396	61.2937		994.125	28.7479		756.441	-9.09718		931.932	-38.578
1037.03	111.493		919.879	61.2752		994.607	28.6891		756.682	-9.38518		932.414	-38.5265
1037.52	111.514		920.361	61.2556		995.089	28.6008		756.923	-9.67766		932.896	-38.4658
1038	111.537		920.843	61.2341		995.571	28.4933		757.164	-9.96038		933.378	-38.4037
1038.48	111.558		921.325	61.2102		996.053	28.3758		757.405	-10.2302		933.86	-38.3502
1038.96	111.572		921.807	61.1834		996.535	28.265		757.646	-10.4953		934.342	-38.3125
1039.44	111.58		922.289	61.1533		997.017	28.1732		757.888	-10.7712		934.824	-38.2922
1039.93	111.583		922.771	61.1197		997.5	28.1133		758.129	-11.075		935.306	-38.2873
1040.41	111.583		923.254	61.0826		997.982	28.0954		758.37	-11.4186		935.788	-38.2922
1040.89	111.584		923.736	61.0421		998.464	28.1204		758.611	-11.8037		936.271	-38.2983
1041.37	111.587		924.218	60.9988		998.946	28.1807		758.852	-12.2199		936.753	-38.2979
1041.85	111.593		924.7	60.9533		999.428	28.2623		759.093	-12.6461		937.235	-38.2881
1042.34	111.6		925.182	60.9066		999.91	28.3518		759.334	-13.0548		937.717	-38.2701
1042.82	111.607		925.664	60.86		1000.39	28.4353		759.575	-13.4187		938.199	-38.2536
1043.3	111.611		926.146	60.8151		1000.87	28.5083		759.816	-13.7159		938.681	-38.2465
1043.78	111.612		926.628	60.7731		1001.36	28.572		760.057	-13.9337		939.163	-38.2615
1044.27	111.612		927.11	60.735		1001.84	28.6281		760.298	-14.0687		939.645	-38.3027
1044.75	111.612		927.592	60.7009		1002.32	28.6802		760.539	-14.1241		940.128	-38.3676
1045.23	111.611		928.075	60.6697		1002.8	28.7262		760.78	-14.1067		940.61	-38.4463
1045.71	111.611		928.557	60.6401		1003.28	28.7618		761.021	-14.0228		941.092	-38.5259
1046.19	111.609		929.039	60.6102		1003.77	28.7816		761.262	-13.8769		941.574	-38.59
1046.67	111.606		929.521	60.578		1004.25	28.7794		761.503	-13.6728		942.056	-38.6283
1047.16	111.599		930.003	60.5421		1004.73	28.7577		761.744	-13.4156		942.538	-38.635
1047.64	111.588		930.485	60.5016		1005.21	28.7217		761.986	-13.1141		943.02	-38.6135
1048.12	111.574		930.967	60.4564		1005.7	28.6772		762.226	-12.7818		943.502	-38.5713
1048.6	111.557		931.449	60.4068		1006.18	28.6345		762.468	-12.4351		943.985	-38.5208
1049.09	111.537		931.932	60.354		1006.66	28.5963		762.709	-12.0909		944.467	-38.4717
1049.57	111.515		932.414	60.2994		1007.14	28.5678		762.95	-11.763		944.949	-38.4344
1050.05	111.491		932.896	60.2449		1007.62	28.5506		763.191	-11.4592		945.431	-38.4147
1050.53	111.469		933.378	60.1924		1008.11	28.5443		763.432	-11.1806		945.913	-38.4181
1051.01	111.448		933.86	60.1436		1008.59	28.5495		763.673	-10.9237		946.395	-38.4453
1051.5	111.432		934.342	60.0997		1009.07	28.5663		763.914	-10.6825		946.877	-38.496
1051.98	111.42		934.824	60.0606		1009.55	28.5933		764.155	-10.4524		947.359	-38.5674
1052.46	111.413		935.306	60.0251		1010.03	28.6251		764.396	-10.2325		947.841	-38.6528
1052.94	111.408		935.788	59.9909		1010.52	28.6506		764.637	-10.026		948.323	-38.7417
1053.42	111.404		936.271	59.9548		1011	28.6584		764.878	-9.83905		948.806	-38.8214
1053.91	111.398		936.753	59.9137		1011.48	28.639		765.119	-9.67848		949.288	-38.8796
1054.39	111.388		937.235	59.8649		1011.96	28.5873		765.36	-9.54909		949.77	-38.9052
1054.87	111.376		937.717	59.8066		1012.45	28.5031		765.601	-9.45166		950.252	-38.8969
1055.35	111.364		938.199	59.7379		1012.93	28.3941		765.842	-9.38217		950.734	-38.8575
1055.84	111.353		938.681	59.6585		1013.41	28.2661		766.083	-9.33244		951.216	-38.7987
1056.32	111.348		939.163	59.5686		1013.89	28.1313		766.324	-9.29259		951.698	-38.7352
1056.8	111.35		939.645	59.4685		1014.37	27.9973		766.566	-9.25345		952.181	-38.6796
1057.28	111.358		940.128	59.3587		1014.86	27.8733		766.807	-9.20947		952.663	-38.6407
1057.76	111.372		940.61	59.2397		1015.34	27.7678		767.048	-9.15983		953.145	-38.6204
1058.25	111.392		941.092	59.1125		1015.82	27.6914		767.289	-9.10917		953.627	-38.6121
1058.73	111.415		941.574	58.9783		1016.3	27.6491		767.53	-9.06565		954.109	-38.605
1059.21	111.44		942.056	58.8387		1016.78	27.6405		767.771	-9.03808		954.591	-38.5885
1059.69	111.467		942.538	58.6957		1017.27	27.6558		768.012	-9.0326		955.073	-38.5518
1060.17	111.494		943.02	58.5511		1017.75	27.6786		768.253	-9.05015		955.555	-38.4922
1060.66	111.517		943.502	58.4068		1018.23	27.6861		768.494	-9.08594		956.037	-38.4094
1061.14	111.535		943.985	58.265		1018.71	27.6648		768.735	-9.13058		956.519	-38.3114
1061.62	111.545		944.467	58.1283		1019.2	27.6083		768.976	-9.1735		957.002	-38.2051
1062.1	111.545		944.949	57.9998		1019.68	27.5319		769.217	-9.20665		957.484	-38.1025
1062.59	111.533		945.431	57.8832		1020.16	27.4592		769.458	-9.22666		957.966	-38.0114
1063.07	111.512		945.913	57.7819		1020.64	27.4214		769.699	-9.23537		958.448	-37.939
1063.55	111.481		946.395	57.6983		1021.12	27.4394		769.94	-9.23788		958.93	-37.8881
1064.03	111.444		946.877	57.6336		1021.61	27.5225		770.182	-9.23916		959.412	-37.8605
1064.51	111.401		947.359	57.5872		1022.09	27.6566		770.423	-9.24113		959.894	-37.854
1065	111.356		947.841	57.5576		1022.57	27.8142		770.664	-9.24164		960.376	-37.8664
1065.48	111.312		948.323	57.5423		1023.05	27.9624		770.905	-9.2359		960.859	-37.8921
1065.96	111.273		948.806	57.5385		1023.53	28.0714		771.146	-9.22056		961.341	-37.9283
1066.44	111.242		949.288	57.5433		1024.02	28.1264		771.387	-9.19747		961.823	-37.9676
1066.92	111.224		949.77	57.5533		1024.5	28.1261		771.628	-9.17557		962.305	-38.0066
1067.41	111.22		950.252	57.5644		1024.98	28.0778		771.869	-9.16919		962.787	-38.0406
1067.89	111.229		950.734	57.5721		1025.46	27.9935		772.11	-9.1939		963.269	-38.0674
1068.37	111.248		951.216	57.5712		1025.94	27.8823		772.351	-9.26011		963.751	-38.0844
1068.85	111.272		951.698	57.5568		1026.43	27.7513		772.592	-9.36802		964.233	-38.0899
1069.34	111.295		952.181	57.5251		1026.91	27.6083		772.833	-9.50638		964.716	-38.0849
1069.82	111.312		952.663	57.4732		1027.39	27.4634		773.074	-9.65586		965.198	-38.0709
1070.3	111.325		953.145	57.3994		1027.87	27.3305		773.315	-9.79503		965.68	-38.0512
1070.78	111.333		953.627	57.303		1028.36	27.2282		773.556	-9.90796		966.162	-38.0329
1071.26	111.339		954.109	57.1839		1028.84	27.168		773.797	-9.9895		966.644	-38.0236
1071.74	111.346		954.591	57.0418		1029.32	27.1537		774.038	-10.046		967.126	-38.0311
1072.23	111.356		955.073	56.8766		1029.8	27.1743		774.279	-10.0912		967.608	-38.0631
1072.71	111.368		955.555	56.6882		1030.28	27.2091		774.52	-10.1401		968.09	-38.1232
1073.19	111.382		956.037	56.4767		1030.77	27.2324		774.761	-10.2011		968.572	-38.2108
1073.67	111.397		956.519	56.2433		1031.25	27.2234		775.003	-10.2729		969.055	-38.3214
1074.16	111.412		957.002	55.9897		1031.73	27.1743		775.244	-10.3442		969.537	-38.4467
1074.64	111.429		957.484	55.7183		1032.21	27.0927		775.485	-10.3985		970.019	-38.5786
1075.12	111.447		957.966	55.4317		1032.69	26.9954		775.726	-10.4202		970.501	-38.7101
1075.6	111.467		958.448	55.1329		1033.18	26.9074		775.967	-10.401		970.983	-38.8364
1076.08	111.486		958.93	54.8256		1033.66	26.8434		776.208	-10.3432		971.465	-38.9553
1076.57	111.502		959.412	54.5158		1034.14	26.8153		776.449	-10.2584		971.947	-39.0671
1077.05	111.511		959.894	54.2126		1034.62	26.8183		776.69	-10.1642		972.429	-39.172
1077.53	111.513		960.376	53.9289		1035.1	26.8415		776.931	-10.0788		972.912	-39.2689
1078.01	111.508		960.859	53.6815		1035.59	26.8684		777.172	-10.0159		973.394	-39.3572
1078.49	111.499		961.341	53.489		1036.07	26.8838		777.413	-9.98176		973.876	-39.4365
1078.98	111.491		961.823	53.3693		1036.55	26.8729		777.654	-9.97484		974.358	-39.5089
1079.46	111.489		962.305	53.3371		1037.03	26.8321		777.895	-9.98777		974.84	-39.5801
1079.94	111.494		962.787	53.4018		1037.52	26.7632		778.136	-10.0101		975.322	-39.6552
1080.42	111.506		963.269	53.5668		1038	26.6745		778.377	-10.0313		975.804	-39.7422
1080.91	111.521		963.751	53.8291		1038.48	26.5843		778.619	-10.0431		976.286	-39.842
1081.39	111.534		964.233	54.1803		1038.96	26.5131		778.86	-10.0398		976.768	-39.9523
1081.87	111.543		964.716	54.6067		1039.44	26.4817		779.101	-10.0195		977.25	-40.0615
1082.35	111.543		965.198	55.0903		1039.93	26.5068		779.342	-9.98218		977.733	-40.1576
1082.83	111.534		965.68	55.6103		1040.41	26.5876		779.583	-9.92923		978.215	-40.2248
1083.32	111.518		966.162	56.1451		1040.89	26.7142		779.824	-9.86238		978.697	-40.2558
1083.8	111.498		966.644	56.6746		1041.37	26.8595		780.065	-9.78303		979.179	-40.2509
1084.28	111.476		967.126	57.1824		1041.85	26.9939		780.306	-9.6923		979.661	-40.2209
1084.76	111.457		967.608	57.657		1042.34	27.0852		780.547	-9.59176		980.143	-40.183
1085.24	111.443		968.09	58.0916		1042.82	27.1152		780.788	-9.48482		980.625	-40.1584
1085.73	111.435		968.572	58.4832		1043.3	27.0762		781.029	-9.37788		981.107	-40.1641
1086.21	111.437		969.055	58.8316		1043.78	26.9774		781.27	-9.28045		981.59	-40.2102
1086.69	111.447		969.537	59.1386		1044.27	26.8347		781.511	-9.2044		982.072	-40.296
1087.17	111.466		970.019	59.4069		1044.75	26.6685		781.752	-9.16141		982.554	-40.4128
1087.65	111.493		970.501	59.6399		1045.23	26.4989		781.993	-9.15992		983.036	-40.5467
1088.14	111.526		970.983	59.8414		1045.71	26.3428		782.234	-9.20188		983.518	-40.6848
1088.62	111.564		971.465	60.0157		1046.19	26.2117		782.475	-9.28096		984	-40.8159
1089.1	111.604		971.947	60.1668		1046.67	26.1144		782.716	-9.38342		984.482	-40.9358
1089.58	111.648		972.429	60.2986		1047.16	26.0564		782.957	-9.49014		984.964	-41.0441
1090.07	111.694		972.912	60.4142		1047.64	26.0358		783.199	-9.58144		985.447	-41.1433
1090.55	111.742		973.394	60.5162		1048.12	26.0418		783.44	-9.64072		985.929	-41.2356
1091.03	111.791		973.876	60.6065		1048.6	26.0582		783.681	-9.65809		986.411	-41.3218
1091.51	111.84		974.358	60.6867		1049.09	26.062		783.922	-9.63093		986.893	-41.4009
1091.99	111.888		974.84	60.7577		1049.57	26.0347		784.163	-9.5633		987.375	-41.4713
1092.48	111.933		975.322	60.8207		1050.05	25.9684		784.404	-9.46318		987.857	-41.5312
1092.96	111.976		975.804	60.8766		1050.53	25.8677		784.645	-9.3404		988.339	-41.5835
1093.44	112.017		976.286	60.9263		1051.01	25.7531		784.886	-9.20477		988.821	-41.6326
1093.92	112.057		976.768	60.9706		1051.5	25.6509		785.127	-9.06499		989.303	-41.687
1094.4	112.099		977.25	61.0103		1051.98	25.5831		785.368	-8.92876		989.786	-41.7541
1094.89	112.142		977.733	61.046		1052.46	25.561		785.609	-8.8028		990.268	-41.8413
1095.37	112.184		978.215	61.0783		1052.94	25.5783		785.85	-8.69249		990.75	-41.9523
1095.85	112.223		978.697	61.1077		1053.42	25.6153		786.091	-8.60169		991.232	-42.086
1096.33	112.256		979.179	61.1348		1053.91	25.6464		786.332	-8.53168		991.714	-42.2347
1096.82	112.283		979.661	61.1599		1054.39	25.6505		786.573	-8.48148		992.196	-42.3909
1097.3	112.303		980.143	61.1835		1054.87	25.6161		786.814	-8.44861		992.678	-42.5432
1097.78	112.318		980.625	61.2055		1055.35	25.5446		787.056	-8.43014		993.16	-42.6826
1098.26	112.331		981.107	61.226		1055.84	25.4424		787.297	-8.42426		993.643	-42.8033
1098.74	112.345		981.59	61.2445		1056.32	25.3225		787.538	-8.43124		994.125	-42.9043
1099.23	112.362		982.072	61.2611		1056.8	25.1923		787.779	-8.45249		994.607	-42.9897
1099.71	112.38		982.554	61.2754		1057.28	25.0537		788.02	-8.48891		995.089	-43.0674
1100.19	112.398		983.036	61.2876		1057.76	24.9043		788.261	-8.53826		995.571	-43.1451
1100.67	112.414		983.518	61.298		1058.25	24.7475		788.502	-8.59371		996.053	-43.2309
1101.15	112.425		984	61.3068		1058.73	24.5816		788.743	-8.64379		996.535	-43.3278
1101.64	112.432		984.482	61.3146		1059.21	24.4139		788.984	-8.67442		997.017	-43.4358
1102.12	112.435		984.964	61.3216		1059.69	24.2514		789.225	-8.673		997.5	-43.551
1102.6	112.435		985.447	61.328		1060.17	24.0964		789.466	-8.63181		997.982	-43.669
1103.08	112.438		985.929	61.3339		1060.66	23.9507		789.707	-8.55088		998.464	-43.7863
1103.57	112.445		986.411	61.3392		1061.14	23.813		789.948	-8.43796		998.946	-43.9033
1104.05	112.461		986.893	61.3441		1061.62	23.6812		790.189	-8.30619		999.428	-44.024
1104.53	112.487		987.375	61.3486		1062.1	23.5576		790.43	-8.17077		999.91	-44.1571
1105.01	112.525		987.857	61.3529		1062.59	23.4483		790.671	-8.04507		1000.39	-44.3103
1105.49	112.573		988.339	61.3571		1063.07	23.3629		790.913	-7.93784		1000.87	-44.4906
1105.98	112.628		988.821	61.3611		1063.55	23.303		791.154	-7.85266		1001.36	-44.6989
1106.46	112.686		989.303	61.365		1064.03	23.2671		791.395	-7.7888		1001.84	-44.9322
1106.94	112.741		989.786	61.3685		1064.51	23.2428		791.636	-7.74358		1002.32	-45.1817
1107.42	112.79		990.268	61.3714		1065	23.2135		791.877	-7.71399		1002.8	-45.4408
1107.9	112.834		990.75	61.3738		1065.48	23.1634		792.118	-7.69776		1003.28	-45.7019
1108.39	112.873		991.232	61.3758		1065.96	23.0859		792.359	-7.69343		1003.77	-45.9635
1108.87	112.912		991.714	61.3775		1066.44	22.9863		792.6	-7.69974		1004.25	-46.2273
1109.35	112.953		992.196	61.3791		1066.92	22.8796		792.841	-7.71412		1004.73	-46.4985
1109.83	112.998		992.678	61.3807		1067.41	22.7856		793.082	-7.7327		1005.21	-46.7837
1110.32	113.045		993.16	61.3823		1067.89	22.7205		793.323	-7.75021		1005.7	-47.0904
1110.8	113.089		993.643	61.3838		1068.37	22.6909		793.564	-7.76069		1006.18	-47.4213
1111.28	113.125		994.125	61.3847		1068.85	22.6928		793.805	-7.75794		1006.66	-47.7797
1111.76	113.149		994.607	61.3849		1069.34	22.7163		794.046	-7.73608		1007.14	-48.1657
1112.24	113.159		995.089	61.3842		1069.82	22.7478		794.287	-7.69001		1007.62	-48.5783
1112.72	113.158		995.571	61.3828		1070.3	22.7781		794.528	-7.61614		1008.11	-49.0108
1113.21	113.15		996.053	61.381		1070.78	22.804		794.769	-7.51298		1008.59	-49.4559
1113.69	113.141		996.535	61.3791		1071.26	22.8245		795.01	-7.38223		1009.07	-49.8991
1114.17	113.136		997.017	61.3776		1071.74	22.8459		795.251	-7.23009		1009.55	-50.3219
1114.65	113.137		997.5	61.3768		1072.23	22.8661		795.493	-7.0672		1010.03	-50.7039
1115.14	113.145		997.982	61.3769		1072.71	22.8852		795.734	-6.90753		1010.52	-51.0246
1115.62	113.159		998.464	61.3779		1073.19	22.9013		795.975	-6.76596		1011	-51.271
1116.1	113.178		998.946	61.3796		1073.67	22.9193		796.216	-6.65465		1011.48	-51.4386
1116.58	113.2		999.428	61.3818		1074.16	22.9436		796.457	-6.57982		1011.96	-51.5341
1117.06	113.225		999.91	61.3843		1074.64	22.9848		796.698	-6.53947		1012.45	-51.5725
1117.55	113.254		1000.39	61.3866		1075.12	23.0488		796.939	-6.52425		1012.93	-51.5707
1118.03	113.287		1000.87	61.3887		1075.6	23.1375		797.18	-6.52019		1013.41	-51.5447
1118.51	113.322		1001.36	61.3902		1076.08	23.2401		797.421	-6.51304		1013.89	-51.5035
1118.99	113.358		1001.84	61.3912		1076.57	23.339		797.662	-6.49251		1014.37	-51.451
1119.47	113.394		1002.32	61.3917		1077.05	23.4139		797.903	-6.45465		1014.86	-51.3887
1119.96	113.43		1002.8	61.3919		1077.53	23.4498		798.144	-6.40235		1015.34	-51.3228
1120.44	113.466		1003.28	61.392		1078.01	23.4371		798.385	-6.34389		1015.82	-51.2639
1120.92	113.502		1003.77	61.3923		1078.49	23.3813		798.626	-6.28924		1016.3	-51.2288
1121.4	113.538		1004.25	61.3927		1078.98	23.2952		798.867	-6.24658		1016.78	-51.2374
1121.88	113.571		1004.73	61.3931		1079.46	23.1982		799.109	-6.2201		1017.27	-51.3061
1122.37	113.597		1005.21	61.3933		1079.94	23.105		799.35	-6.20929		1017.75	-51.4422
1122.85	113.614		1005.7	61.3929		1080.42	23.0275		799.591	-6.20962		1018.23	-51.6429
1123.33	113.622		1006.18	61.3919		1080.91	22.9732		799.832	-6.21515		1018.71	-51.897
1123.81	113.624		1006.66	61.39		1081.39	22.9462		800.073	-6.22061		1019.2	-52.1914
1124.3	113.625		1007.14	61.3873		1081.87	22.9462		800.314	-6.22325		1019.68	-52.5125
1124.78	113.633		1007.62	61.3839		1082.35	22.9743		800.555	-6.22322		1020.16	-52.8572
1125.26	113.651		1008.11	61.38		1082.83	23.0245		800.796	-6.22361		1020.64	-53.2274
1125.74	113.682		1008.59	61.3757		1083.32	23.0937		801.037	-6.22925		1021.12	-53.6278
1126.22	113.721		1009.07	61.3711		1083.8	23.1705		801.278	-6.24499		1021.61	-54.0609
1126.71	113.763		1009.55	61.3662		1084.28	23.2446		801.519	-6.27452		1022.09	-54.5232
1127.19	113.8		1010.03	61.361		1084.76	23.3101		801.76	-6.3184		1022.57	-54.9973
1127.67	113.827		1010.52	61.3557		1085.24	23.3633		802.001	-6.37351		1023.05	-55.4612
1128.15	113.843		1011	61.3503		1085.73	23.4071		802.242	-6.433		1023.53	-55.8864
1128.63	113.85		1011.48	61.3451		1086.21	23.4498		802.483	-6.48672		1024.02	-56.2485
1129.12	113.856		1011.96	61.34		1086.69	23.4958		802.724	-6.5235		1024.5	-56.529
1129.6	113.865		1012.45	61.335		1087.17	23.5475		802.965	-6.53338		1024.98	-56.7193
1130.08	113.881		1012.93	61.3299		1087.65	23.6003		803.206	-6.51076		1025.46	-56.8181
1130.56	113.905		1013.41	61.3244		1088.14	23.649		803.447	-6.45596		1025.94	-56.8325
1131.05	113.934		1013.89	61.3181		1088.62	23.692		803.688	-6.37672		1026.43	-56.7757
1131.53	113.966		1014.37	61.3109		1089.1	23.7347		803.93	-6.28686		1026.91	-56.6647
1132.01	113.996		1014.86	61.3027		1089.58	23.7871		804.171	-6.20413		1027.39	-56.5211
1132.49	114.021		1015.34	61.2938		1090.07	23.8669		804.412	-6.14632		1027.87	-56.3657
1132.97	114.041		1015.82	61.2843		1090.55	23.9886		804.653	-6.12744		1028.36	-56.2195
1133.46	114.053		1016.3	61.2747		1091.03	24.1555		804.894	-6.15477		1028.84	-56.0974
1133.94	114.059		1016.78	61.265		1091.51	24.3633		805.135	-6.22723		1029.32	-56.0057
1134.42	114.059		1017.27	61.2556		1091.99	24.5962		805.376	-6.33572		1029.8	-55.9458
1134.9	114.054		1017.75	61.2463		1092.48	24.8358		805.617	-6.46546		1030.28	-55.9122
1135.38	114.045		1018.23	61.2373		1092.96	25.0668		805.858	-6.59955		1030.77	-55.8984
1135.87	114.034		1018.71	61.2285		1093.44	25.284		806.099	-6.72308		1031.25	-55.8992
1136.35	114.025		1019.2	61.2199		1093.92	25.4884		806.34	-6.82713		1031.73	-55.913
1136.83	114.02		1019.68	61.2115		1094.4	25.6831		806.581	-6.91072		1032.21	-55.9383
1137.31	114.02		1020.16	61.203		1094.89	25.8725		806.822	-6.9814		1032.69	-55.9742
1137.8	114.026		1020.64	61.1942		1095.37	26.0511		807.063	-7.05302		1033.18	-56.0154
1138.28	114.036		1021.12	61.1847		1095.85	26.2095		807.304	-7.14131		1033.66	-56.0517
1138.76	114.051		1021.61	61.1744		1096.33	26.3394		807.545	-7.25931		1034.14	-56.0704
1139.24	114.07		1022.09	61.1631		1096.82	26.4371		807.787	-7.41295		1034.62	-56.0623
1139.72	114.093		1022.57	61.1509		1097.3	26.5124		808.028	-7.59887		1035.1	-56.0215
1140.21	114.119		1023.05	61.138		1097.78	26.5809		808.269	-7.80501		1035.59	-55.9527
1140.69	114.147		1023.53	61.1247		1098.26	26.6599		808.51	-8.01445		1036.07	-55.8685
1141.17	114.174		1024.02	61.1111		1098.74	26.7629		808.751	-8.21061		1036.55	-55.7846
1141.65	114.198		1024.5	61.0973		1099.23	26.8875		808.992	-8.38258		1037.03	-55.7148
1142.13	114.215		1024.98	61.0833		1099.71	27.0246		809.233	-8.52862		1037.52	-55.6685
1142.62	114.224		1025.46	61.0689		1100.19	27.1608		809.474	-8.65581		1038	-55.6468
1143.1	114.229		1025.94	61.0542		1100.67	27.2863		809.715	-8.77804		1038.48	-55.646
1143.58	114.231		1026.43	61.039		1101.15	27.402		809.956	-8.91012		1038.96	-55.6594
1144.06	114.235		1026.91	61.0233		1101.64	27.5221		810.197	-9.06256		1039.44	-55.685
1144.55	114.244		1027.39	61.0072		1102.12	27.6629		810.438	-9.23714		1039.93	-55.7225
1145.03	114.258		1027.87	60.9907		1102.6	27.8374		810.679	-9.42547		1040.41	-55.7769
1145.51	114.273		1028.36	60.9739		1103.08	28.0407		810.92	-9.61085		1040.89	-55.8529
1145.99	114.285		1028.84	60.9566		1103.57	28.2578		811.161	-9.77222		1041.37	-55.9544
1146.47	114.289		1029.32	60.9389		1104.05	28.4578		811.402	-9.88844		1041.85	-56.0803
1146.96	114.285		1029.8	60.921		1104.53	28.612		811.644	-9.9432		1042.34	-56.2256
1147.44	114.275		1030.28	60.903		1105.01	28.7011		811.885	-9.92677		1042.82	-56.3826
1147.92	114.262		1030.77	60.8852		1105.49	28.7258		812.126	-9.83625		1043.3	-56.5447
1148.4	114.253		1031.25	60.8677		1105.98	28.6985		812.367	-9.67484		1043.78	-56.7055
1148.88	114.251		1031.73	60.8505		1106.46	28.6442		812.608	-9.44987		1044.27	-56.8646
1149.37	114.257		1032.21	60.8335		1106.94	28.5866		812.849	-9.17153		1044.75	-57.0212
1149.85	114.267		1032.69	60.8164		1107.42	28.5428		813.09	-8.85276		1045.23	-57.1766
1150.33	114.279		1033.18	60.7993		1107.9	28.521		813.331	-8.50935		1045.71	-57.3315
1150.81	114.288		1033.66	60.7821		1108.39	28.5229		813.572	-8.15968		1046.19	-57.4853
1151.3	114.291		1034.14	60.7651		1108.87	28.5439		813.813	-7.82397		1046.67	-57.6372
1151.78	114.289		1034.62	60.7484		1109.35	28.5881		814.054	-7.52139		1047.16	-57.7845
1152.26	114.285		1035.1	60.7323		1109.83	28.6555		814.295	-7.26666		1047.64	-57.9255
1152.74	114.281		1035.59	60.7171		1110.32	28.7506		814.536	-7.06745		1048.12	-58.0573
1153.22	114.279		1036.07	60.7026		1110.8	28.8734		814.777	-6.92265		1048.6	-58.1754
1153.7	114.283		1036.55	60.6888		1111.28	29.0156		815.018	-6.82315		1049.09	-58.2736
1154.19	114.294		1037.03	60.6755		1111.76	29.1646		815.259	-6.75445		1049.57	-58.347
1154.67	114.312		1037.52	60.6629		1112.24	29.3035		815.5	-6.70099		1050.05	-58.3937
1155.15	114.339		1038	60.6509		1112.72	29.4174		815.741	-6.64919		1050.53	-58.4138
1155.63	114.373		1038.48	60.6396		1113.21	29.499		815.982	-6.59023		1051.01	-58.4138
1156.12	114.414		1038.96	60.6289		1113.69	29.5514		816.224	-6.52028		1051.5	-58.4032
1156.6	114.458		1039.44	60.6186		1114.17	29.5855		816.465	-6.43924		1051.98	-58.3929
1157.08	114.501		1039.93	60.6085		1114.65	29.6184		816.706	-6.3486		1052.46	-58.3908
1157.56	114.539		1040.41	60.5983		1115.14	29.6682		816.947	-6.24944		1052.94	-58.4046
1158.04	114.569		1040.89	60.5876		1115.62	29.7509		817.188	-6.14151		1053.42	-58.4375
1158.53	114.593		1041.37	60.5767		1116.1	29.8752		817.429	-6.02418		1053.91	-58.4908
1159.01	114.613		1041.85	60.5656		1116.58	30.0422		817.67	-5.89775		1054.39	-58.5653
1159.49	114.635		1042.34	60.5545		1117.06	30.247		817.911	-5.76543		1054.87	-58.6621
1159.97	114.661		1042.82	60.5438		1117.55	30.4705		818.152	-5.63402		1055.35	-58.7777
1160.45	114.693		1043.3	60.5335		1118.03	30.6967		818.393	-5.51397		1055.84	-58.9083
1160.94	114.727		1043.78	60.5232		1118.51	30.9		818.634	-5.41686		1056.32	-59.0408
1161.42	114.761		1044.27	60.5127		1118.99	31.0587		818.875	-5.35251		1056.8	-59.1599
1161.9	114.787		1044.75	60.5017		1119.47	31.1579		819.116	-5.32571		1057.28	-59.2459
1162.38	114.803		1045.23	60.4896		1119.96	31.1939		819.357	-5.33416		1057.76	-59.2793
1162.87	114.81		1045.71	60.4761		1120.44	31.1684		819.598	-5.36786		1058.25	-59.2453
1163.35	114.809		1046.19	60.4608		1120.92	31.0947		819.84	-5.41126		1058.73	-59.1347
1163.83	114.805		1046.67	60.4431		1121.4	30.9876		820.081	-5.44685		1059.21	-58.9479
1164.31	114.802		1047.16	60.4223		1121.88	30.8584		820.322	-5.4593		1059.69	-58.6886
1164.79	114.803		1047.64	60.3977		1122.37	30.7195		820.563	-5.43879		1060.17	-58.3641
1165.28	114.807		1048.12	60.3686		1122.85	30.5761		820.804	-5.38252		1060.66	-57.9829
1165.76	114.813		1048.6	60.3345		1123.33	30.435		821.045	-5.29413		1061.14	-57.5559
1166.24	114.822		1049.09	60.2951		1123.81	30.3054		821.286	-5.18156		1061.62	-57.0983
1166.72	114.832		1049.57	60.2504		1124.3	30.1976		821.527	-5.05423		1062.1	-56.628
1167.2	114.844		1050.05	60.1999		1124.78	30.1227		821.768	-4.92108		1062.59	-56.1692
1167.69	114.86		1050.53	60.143		1125.26	30.0898		822.009	-4.78938		1063.07	-55.7422
1168.17	114.879		1051.01	60.0787		1125.74	30.1006		822.25	-4.66598		1063.55	-55.3679
1168.65	114.9		1051.5	60.0052		1126.22	30.1531		822.491	-4.55872		1064.03	-55.0581
1169.13	114.919		1051.98	59.9204		1126.71	30.2388		822.732	-4.47777		1064.51	-54.8151
1169.62	114.934		1052.46	59.8221		1127.19	30.3459		822.973	-4.43553		1065	-54.6338
1170.1	114.944		1052.94	59.7079		1127.67	30.4664		823.214	-4.44457		1065.48	-54.5041
1170.58	114.949		1053.42	59.5757		1128.15	30.5937		823.455	-4.5141		1065.96	-54.4161
1171.06	114.951		1053.91	59.4231		1128.63	30.7274		823.696	-4.64677		1066.44	-54.3613
1171.54	114.954		1054.39	59.2476		1129.12	30.8633		823.937	-4.83688		1066.92	-54.336
1172.03	114.957		1054.87	59.0463		1129.6	30.9966		824.178	-5.07118		1067.41	-54.3408
1172.51	114.963		1055.35	58.8159		1130.08	31.1198		824.42	-5.33232		1067.89	-54.3774
1172.99	114.968		1055.84	58.5536		1130.56	31.2265		824.661	-5.60319		1068.37	-54.449
1173.47	114.972		1056.32	58.2572		1131.05	31.3099		824.902	-5.871		1068.85	-54.5547
1173.95	114.974		1056.8	57.9269		1131.53	31.3732		825.143	-6.12944		1069.34	-54.6926
1174.44	114.975		1057.28	57.566		1132.01	31.4196		825.384	-6.37911		1069.82	-54.8547
1174.92	114.977		1057.76	57.1817		1132.49	31.4575		825.625	-6.62506		1070.3	-55.0293
1175.4	114.983		1058.25	56.7852		1132.97	31.4957		825.866	-6.87432		1070.78	-55.1997
1175.88	114.995		1058.73	56.3917		1133.46	31.5357		826.107	-7.13325		1071.26	-55.3462
1176.37	115.011		1059.21	56.0192		1133.94	31.5754		826.348	-7.40682		1071.74	-55.4472
1176.85	115.028		1059.69	55.6875		1134.42	31.611		826.589	-7.69832		1072.23	-55.4845
1177.33	115.043		1060.17	55.4172		1134.9	31.6413		826.83	-8.01084		1072.71	-55.4472
1177.81	115.052		1060.66	55.2268		1135.38	31.6701		827.071	-8.34746		1073.19	-55.3348
1178.29	115.054		1061.14	55.1311		1135.87	31.7068		827.312	-8.7117		1073.67	-55.1594
1178.78	115.051		1061.62	55.1373		1136.35	31.7607		827.553	-9.10557		1074.16	-54.9437
1179.26	115.045		1062.1	55.2437		1136.83	31.8367		827.794	-9.52778		1074.64	-54.7125
1179.74	115.038		1062.59	55.4393		1137.31	31.93		828.035	-9.97197		1075.12	-54.4875
1180.22	115.032		1063.07	55.7051		1137.8	32.0269		828.277	-10.4261		1075.6	-54.28
1180.7	115.028		1063.55	56.0177		1138.28	32.1119		828.518	-10.8733		1076.08	-54.0911
1181.19	115.025		1064.03	56.3534		1138.76	32.1718		828.759	-11.2936		1076.57	-53.914
1181.67	115.025		1064.51	56.6906		1139.24	32.2048		829	-11.6675		1077.05	-53.741
1182.15	115.029		1065	57.0124		1139.72	32.2212		829.241	-11.9774		1077.53	-53.5676
1182.63	115.038		1065.48	57.3068		1140.21	32.2403		829.482	-12.2103		1078.01	-53.3978
1183.11	115.052		1065.96	57.5667		1140.69	32.2752		829.723	-12.3577		1078.49	-53.242
1183.6	115.071		1066.44	57.789		1141.17	32.3302		829.964	-12.4162		1078.98	-53.1121
1184.08	115.092		1066.92	57.9741		1141.65	32.3942		830.205	-12.3867		1079.46	-53.0125
1184.56	115.108		1067.41	58.1246		1142.13	32.4463		830.446	-12.275		1079.94	-52.9405
1185.04	115.119		1067.89	58.2447		1142.62	32.4616		830.687	-12.0916		1080.42	-52.8787
1185.53	115.122		1068.37	58.3392		1143.1	32.4305		830.928	-11.8517		1080.91	-52.805
1186.01	115.119		1068.85	58.413		1143.58	32.3575		831.169	-11.5742		1081.39	-52.6953
1186.49	115.112		1069.34	58.4702		1144.06	32.2658		831.41	-11.2797		1081.87	-52.5312
1186.97	115.105		1069.82	58.5141		1144.55	32.1857		831.651	-10.9868		1082.35	-52.3036
1187.45	115.1		1070.3	58.5466		1145.03	32.1475		831.892	-10.7096		1082.83	-52.0179
1187.94	115.098		1070.78	58.5686		1145.51	32.1643		832.133	-10.4553		1083.32	-51.6867
1188.42	115.098		1071.26	58.5805		1145.99	32.2336		832.375	-10.2244		1083.8	-51.3303
1188.9	115.097		1071.74	58.5829		1146.47	32.3384		832.615	-10.0117		1084.28	-50.9698
1189.38	115.095		1072.23	58.5762		1146.96	32.4564		832.857	-9.80943		1084.76	-50.6274
1189.86	115.092		1072.71	58.5616		1147.44	32.5653		833.098	-9.60897		1085.24	-50.3219
1190.35	115.088		1073.19	58.54		1147.92	32.66		833.339	-9.40259		1085.73	-50.0665
1190.83	115.083		1073.67	58.5122		1148.4	32.7424		833.58	-9.18408		1086.21	-49.8697
1191.31	115.079		1074.16	58.4781		1148.88	32.8222		833.821	-8.94861		1086.69	-49.7314
1191.79	115.076		1074.64	58.4374		1149.37	32.9101		834.062	-8.69286		1087.17	-49.6419
1192.28	115.073		1075.12	58.3892		1149.85	33.0135		834.303	-8.41569		1087.65	-49.5857
1192.76	115.072		1075.6	58.3327		1150.33	33.1284		834.544	-8.11926		1088.14	-49.5427
1193.24	115.073		1076.08	58.2674		1150.81	33.2505		834.785	-7.8105		1088.62	-49.4922
1193.72	115.076		1076.57	58.1932		1151.3	33.3714		835.026	-7.50059		1089.1	-49.4204
1194.2	115.082		1077.05	58.1101		1151.78	33.4837		835.267	-7.2038		1089.58	-49.3214
1194.68	115.089		1077.53	58.0176		1152.26	33.5848		835.508	-6.93407		1090.07	-49.2013
1195.17	115.094		1078.01	57.9148		1152.74	33.6758		835.749	-6.702		1090.55	-49.0715
1195.65	115.093		1078.49	57.7998		1153.22	33.7574		835.99	-6.51226		1091.03	-48.949
1196.13	115.085		1078.98	57.6708		1153.7	33.8293		836.231	-6.36319		1091.51	-48.8473
1196.61	115.067		1079.46	57.5262		1154.19	33.8944		836.472	-6.248		1091.99	-48.7763
1197.1	115.043		1079.94	57.3651		1154.67	33.9566		836.714	-6.15795		1092.48	-48.7396
1197.58	115.017		1080.42	57.1875		1155.15	34.0221		836.955	-6.08527		1092.96	-48.7337
1198.06	114.994		1080.91	56.9941		1155.63	34.0992		837.196	-6.02513		1093.44	-48.7546
1198.54	114.979		1081.39	56.7852		1156.12	34.1921		837.437	-5.97614		1093.92	-48.7962
1199.02	114.971		1081.87	56.561		1156.6	34.3044		837.678	-5.93926		1094.4	-48.8556
1199.51	114.97		1082.35	56.3205		1157.08	34.4309		837.919	-5.91622		1094.89	-48.9313
1199.99	114.969		1082.83	56.0626		1157.56	34.5657		838.16	-5.90753		1095.37	-49.025
1200.47	114.965		1083.32	55.7862		1158.04	34.6971		838.401	-5.91122		1095.85	-49.1362
1200.95	114.954		1083.8	55.4909		1158.53	34.8203		838.642	-5.92297		1096.33	-49.2662
1201.43	114.937		1084.28	55.1773		1159.01	34.9341		838.883	-5.93611		1096.82	-49.4119
1201.92	114.916		1084.76	54.8464		1159.49	35.0438		839.124	-5.94267		1097.3	-49.5662
1202.4	114.895		1085.24	54.4986		1159.97	35.1558		839.365	-5.93387		1097.78	-49.717
1202.88	114.877		1085.73	54.1335		1160.45	35.2752		839.606	-5.90135		1098.26	-49.8482
1203.36	114.862		1086.21	53.7495		1160.94	35.3999		839.847	-5.8385		1098.74	-49.9369
1203.85	114.848		1086.69	53.3438		1161.42	35.5234		840.088	-5.74208		1099.23	-49.9618
1204.33	114.832		1087.17	52.914		1161.9	35.6376		840.329	-5.61399		1099.71	-49.9012
1204.81	114.814		1087.65	52.4583		1162.38	35.735		840.571	-5.46261		1100.19	-49.7425
1205.29	114.793		1088.14	51.9759		1162.87	35.8132		840.812	-5.3031		1100.67	-49.4843
1205.77	114.773		1088.62	51.4663		1163.35	35.8743		841.053	-5.15476		1101.15	-49.1362
1206.26	114.755		1089.1	50.9285		1163.83	35.9218		841.294	-5.03734		1101.64	-48.7185
1206.74	114.743		1089.58	50.36		1164.31	35.9622		841.535	-4.96652		1102.12	-48.2558
1207.22	114.736		1090.07	49.7569		1164.79	35.9952		841.776	-4.94939		1102.6	-47.7712
1207.7	114.733		1090.55	49.1153		1165.28	36.0233		842.017	-4.98245		1103.08	-47.2845
1208.18	114.731		1091.03	48.4329		1165.76	36.0454		842.258	-5.05226		1103.57	-46.8092
1208.67	114.728		1091.51	47.7104		1166.24	36.0656		842.499	-5.13849		1104.05	-46.355
1209.15	114.721		1091.99	46.9521		1166.72	36.0918		842.74	-5.21924		1104.53	-45.9301
1209.63	114.711		1092.48	46.1651		1167.2	36.1352		842.981	-5.27633		1105.01	-45.5418
1210.11	114.7		1092.96	45.3572		1167.69	36.2022		843.222	-5.29959		1105.49	-45.1988
1210.6	114.691		1093.44	44.5356		1168.17	36.297		843.463	-5.28878		1105.98	-44.9097
1211.08	114.684		1093.92	43.7065		1168.65	36.4134		843.704	-5.25286		1106.46	-44.6809
1211.56	114.681		1094.4	42.8767		1169.13	36.5381		843.945	-5.20713		1106.94	-44.5143
1212.04	114.681		1094.89	42.0553		1169.62	36.6586		844.186	-5.16866		1107.42	-44.408
1212.52	114.682		1095.37	41.2558		1170.1	36.7601		844.427	-5.1527		1107.9	-44.3545
1213.01	114.685		1095.85	40.4961		1170.58	36.8383		844.668	-5.16873		1108.39	-44.3452
1213.49	114.687		1096.33	39.796		1171.06	36.8945		844.909	-5.21877		1108.87	-44.3728
1213.97	114.689		1096.82	39.1742		1171.54	36.9226		845.151	-5.29693		1109.35	-44.4298
1214.45	114.689		1097.3	38.6448		1172.03	36.9277		845.392	-5.39138		1109.83	-44.515
1214.93	114.686		1097.78	38.2166		1172.51	36.9281		845.633	-5.48693		1110.32	-44.6267
1215.42	114.681		1098.26	37.8935		1172.99	36.9229		845.874	-5.56821		1110.8	-44.7665
1215.9	114.674		1098.74	37.6776		1173.47	36.9106		846.115	-5.62306		1111.28	-44.9347
1216.38	114.668		1099.23	37.5698		1173.95	36.8919		846.356	-5.64499		1111.76	-45.1302
1216.86	114.665		1099.71	37.5698		1174.44	36.8682		846.597	-5.63405		1112.24	-45.3554
1217.35	114.668		1100.19	37.6738		1174.92	36.8432		846.838	-5.59704		1112.72	-45.6094
1217.83	114.677		1100.67	37.872		1175.4	36.8209		847.079	-5.54588		1113.21	-45.8966
1218.31	114.692		1101.15	38.1487		1175.88	36.8046		847.32	-5.49528		1113.69	-46.2165
1218.79	114.707		1101.64	38.4831		1176.37	36.795		847.561	-5.45992		1114.17	-46.5664
1219.27	114.72		1102.12	38.8541		1176.85	36.7922		847.802	-5.45192		1114.65	-46.9348
1219.76	114.725		1102.6	39.2434		1177.33	36.7947		848.043	-5.47835		1115.14	-47.3018
1220.24	114.721		1103.08	39.6383		1177.81	36.8006		848.284	-5.5407		1115.62	-47.6391
1220.72	114.71		1103.57	40.0309		1178.29	36.8094		848.525	-5.63439		1116.1	-47.9134
1221.2	114.693		1104.05	40.4167		1178.78	36.8215		848.766	-5.75027		1116.58	-48.0925
1221.68	114.675		1104.53	40.7918		1179.26	36.8385		849.008	-5.87709		1117.06	-48.1523
1222.17	114.658		1105.01	41.1519		1179.74	36.8604		849.249	-6.00427		1117.55	-48.0799
1222.65	114.641		1105.49	41.493		1180.22	36.887		849.49	-6.12478		1118.03	-47.8734
1223.13	114.624		1105.98	41.8131		1180.7	36.9167		849.731	-6.23719		1118.51	-47.5446
1223.61	114.605		1106.46	42.1138		1181.19	36.9469		849.972	-6.34589		1118.99	-47.1127
1224.09	114.583		1106.94	42.4009		1181.67	36.9753		850.213	-6.46034		1119.47	-46.6025
1224.58	114.559		1107.42	42.6829		1182.15	36.9999		850.454	-6.59195		1119.96	-46.0429
1225.06	114.534		1107.9	42.9683		1182.63	37.0202		850.695	-6.75094		1120.44	-45.4599
1225.54	114.51		1108.39	43.2621		1183.11	37.0351		850.936	-6.94382		1120.92	-44.8775
1226.02	114.489		1108.87	43.5646		1183.6	37.044		851.177	-7.1715		1121.4	-44.3139
1226.51	114.469		1109.35	43.8723		1184.08	37.0454		851.418	-7.43007		1121.88	-43.7816
1226.99	114.451		1109.83	44.1795		1184.56	37.0381		851.659	-7.71284		1122.37	-43.2901
1227.47	114.431		1110.32	44.4818		1185.04	37.022		851.9	-8.01272		1122.85	-42.8459
1227.95	114.41		1110.8	44.7775		1185.53	36.9995		852.141	-8.32427		1123.33	-42.4541
1228.43	114.388		1111.28	45.0684		1186.01	36.9758		852.382	-8.64443		1123.81	-42.1192
1228.91	114.368		1111.76	45.3582		1186.49	36.9564		852.623	-8.97095		1124.3	-41.8464
1229.4	114.351		1112.24	45.651		1186.97	36.9467		852.864	-9.29979		1124.78	-41.6338
1229.88	114.337		1112.72	45.95		1187.45	36.9498		853.106	-9.62248		1125.26	-41.4792
1230.36	114.327		1113.21	46.2578		1187.94	36.9658		853.347	-9.92462		1125.74	-41.3711
1230.84	114.317		1113.69	46.5763		1188.42	36.9909		853.588	-10.1865		1126.22	-41.2946
1231.33	114.307		1114.17	46.9087		1188.9	37.0195		853.829	-10.386		1126.71	-41.2285
1231.81	114.297		1114.65	47.2584		1189.38	37.0454		854.07	-10.5035		1127.19	-41.1512
1232.29	114.285		1115.14	47.6286		1189.86	37.0636		854.311	-10.5267		1127.67	-41.0445
1232.77	114.276		1115.62	48.0204		1190.35	37.0714		854.552	-10.454		1128.15	-40.8995
1233.26	114.27		1116.1	48.4313		1190.83	37.0686		854.793	-10.2955		1128.63	-40.7155
1233.74	114.269		1116.58	48.855		1191.31	37.0567		855.034	-10.0707		1129.12	-40.5027
1234.22	114.27		1117.06	49.2824		1191.79	37.0384		855.275	-9.80498		1129.6	-40.2755
1234.7	114.269		1117.55	49.7044		1192.28	37.0166		855.516	-9.52429		1130.08	-40.0538
1235.18	114.263		1118.03	50.1135		1192.76	36.9947		855.757	-9.25067		1130.56	-39.8517
1235.66	114.249		1118.51	50.5052		1193.24	36.9761		855.998	-8.99965		1131.05	-39.6783
1236.15	114.227		1118.99	50.8779		1193.72	36.9623		856.239	-8.77866		1131.53	-39.5341
1236.63	114.199		1119.47	51.2323		1194.2	36.9553		856.48	-8.58807		1132.01	-39.4138
1237.11	114.168		1119.96	51.5697		1194.68	36.9543		856.721	-8.42323		1132.49	-39.3079
1237.59	114.138		1120.44	51.892		1195.17	36.9583		856.962	-8.27737		1132.97	-39.2066
1238.08	114.111		1120.92	52.2014		1195.65	36.9643		857.203	-8.14448		1133.46	-39.102
1238.56	114.09		1121.4	52.5009		1196.13	36.97		857.445	-8.02098		1133.94	-38.9908
1239.04	114.074		1121.88	52.7949		1196.61	36.974		857.686	-7.90634		1134.42	-38.8721
1239.52	114.063		1122.37	53.0888		1197.1	36.9766		857.927	-7.80249		1134.9	-38.7478
1240	114.054		1122.85	53.3879		1197.58	36.9797		858.168	-7.71151		1135.38	-38.6198
1240.49	114.046		1123.33	53.6964		1198.06	36.9859		858.409	-7.63436		1135.87	-38.4895
1240.97	114.036		1123.81	54.0158		1198.54	36.9966		858.65	-7.56895		1136.35	-38.3573
1241.45	114.021		1124.3	54.3451		1199.02	37.0123		858.891	-7.51064		1136.83	-38.2242
1241.93	113.999		1124.78	54.6805		1199.51	37.0314		859.132	-7.4534		1137.31	-38.0897
1242.41	113.969		1125.26	55.0175		1199.99	37.051		859.373	-7.39278		1137.8	-37.9544
1242.9	113.932		1125.74	55.3512		1200.47	37.0682		859.614	-7.32772		1138.28	-37.8195
1243.38	113.892		1126.22	55.6774		1200.95	37.0813		859.855	-7.26227		1138.76	-37.6889
1243.86	113.854		1126.71	55.993		1201.43	37.0898		860.096	-7.20497		1139.24	-37.5637
1244.34	113.822		1127.19	56.2948		1201.92	37.0944		860.337	-7.16672		1139.72	-37.4479
1244.83	113.801		1127.67	56.5798		1202.4	37.0955		860.578	-7.15702		1140.21	-37.344
1245.31	113.789		1128.15	56.845		1202.88	37.0937		860.819	-7.18143		1140.69	-37.2529
1245.79	113.784		1128.63	57.0875		1203.36	37.0881		861.06	-7.23965		1141.17	-37.1757
1246.27	113.78		1129.12	57.3055		1203.85	37.0779		861.302	-7.326		1141.65	-37.1107
1246.75	113.773		1129.6	57.4983		1204.33	37.0629		861.543	-7.43167		1142.13	-37.0546
1247.24	113.76		1130.08	57.6664		1204.81	37.0436		861.784	-7.54777		1142.62	-37.0044
1247.72	113.742		1130.56	57.8117		1205.29	37.0233		862.025	-7.66783		1143.1	-36.9568
1248.2	113.723		1131.05	57.9366		1205.77	37.0043		862.266	-7.78926		1143.58	-36.9105
1248.68	113.706		1131.53	58.0435		1206.26	36.9892		862.507	-7.91302		1144.06	-36.8693
1249.16	113.694		1132.01	58.1346		1206.74	36.9791		862.748	-8.04255		1144.55	-36.8397
1249.65	113.689		1132.49	58.2115		1207.22	36.9736		862.989	-8.18219		1145.03	-36.8312
1250.13	113.686		1132.97	58.2754		1207.7	36.9715		863.23	-8.33619		1145.51	-36.8551
1250.61	113.686		1133.46	58.3274		1208.18	36.971		863.471	-8.50825		1145.99	-36.9188
1251.09	113.683		1133.94	58.3683		1208.67	36.972		863.712	-8.70227		1146.47	-37.0243
1251.58	113.676		1134.42	58.3986		1209.15	36.9747		863.953	-8.92271		1146.96	-37.1661
1252.06	113.665		1134.9	58.4184		1209.63	36.9796		864.194	-9.17449		1147.44	-37.3317
1252.54	113.652		1135.38	58.4269		1210.11	36.9861		864.435	-9.46229		1147.92	-37.5041
1253.02	113.638		1135.87	58.4226		1210.6	36.992		864.676	-9.78945		1148.4	-37.6647
1253.5	113.622		1136.35	58.4038		1211.08	36.9938		864.917	-10.1566		1148.88	-37.7948
1253.98	113.607		1136.83	58.3684		1211.56	36.9881		865.158	-10.5612		1149.37	-37.8798
1254.47	113.59		1137.31	58.3151		1212.04	36.9724		865.399	-10.9976		1149.85	-37.9096
1254.95	113.574		1137.8	58.2432		1212.52	36.9476		865.641	-11.4584		1150.33	-37.8804
1255.43	113.559		1138.28	58.1527		1213.01	36.9169		865.882	-11.935		1150.81	-37.7942
1255.91	113.545		1138.76	58.0441		1213.49	36.8854		866.123	-12.4194		1151.3	-37.6589
1256.4	113.536		1139.24	57.9182		1213.97	36.8567		866.364	-12.9042		1151.78	-37.4872
1256.88	113.531		1139.72	57.7758		1214.45	36.8335		866.605	-13.3824		1152.26	-37.2951
1257.36	113.527		1140.21	57.6179		1214.93	36.8151		866.846	-13.847		1152.74	-37.0984
1257.84	113.523		1140.69	57.4464		1215.42	36.7992		867.087	-14.2909		1153.22	-36.9105
1258.33	113.516		1141.17	57.2644		1215.9	36.7832		867.328	-14.7065		1153.7	-36.7393
1258.81	113.504		1141.65	57.0769		1216.38	36.766		867.569	-15.0868		1154.19	-36.5868
1259.29	113.486		1142.13	56.8905		1216.86	36.7484		867.81	-15.4255		1154.67	-36.4486
1259.77	113.462		1142.62	56.7125		1217.35	36.7334		868.051	-15.7176		1155.15	-36.3184
1260.25	113.433		1143.1	56.5496		1217.83	36.7232		868.292	-15.959		1155.63	-36.19
1260.73	113.401		1143.58	56.4066		1218.31	36.7194		868.533	-16.1461		1156.12	-36.0598
1261.22	113.366		1144.06	56.2859		1218.79	36.7208		868.774	-16.2757		1156.6	-35.9281
1261.7	113.329		1144.55	56.1872		1219.27	36.7251		869.015	-16.3451		1157.08	-35.7989
1262.18	113.292		1145.03	56.1082		1219.76	36.7289		869.256	-16.3536		1157.56	-35.6751
1262.66	113.258		1145.51	56.046		1220.24	36.7305		869.497	-16.3037		1158.04	-35.5573
1263.15	113.232		1145.99	55.9972		1220.72	36.7292		869.739	-16.2022		1158.53	-35.4423
1263.63	113.215		1146.47	55.9594		1221.2	36.7262		869.98	-16.0605		1159.01	-35.3244
1264.11	113.209		1146.96	55.9309		1221.68	36.7224		870.221	-15.8934		1159.49	-35.1984
1264.59	113.213		1147.44	55.9115		1222.17	36.7176		870.462	-15.7173		1159.97	-35.0656
1265.07	113.222		1147.92	55.9027		1222.65	36.7103		870.703	-15.5489		1160.45	-34.9321
1265.56	113.233		1148.4	55.908		1223.13	36.6976		870.944	-15.4041		1160.94	-34.8116
1266.04	113.24		1148.88	55.9329		1223.61	36.6766		871.185	-15.2982		1161.42	-34.7205
1266.52	113.241		1149.37	55.9842		1224.09	36.6474		871.426	-15.2471		1161.9	-34.6728
1267	113.238		1149.85	56.069		1224.58	36.6114		871.667	-15.2674		1162.38	-34.6726
1267.48	113.232		1150.33	56.193		1225.06	36.5726		871.908	-15.3765		1162.87	-34.7154
1267.97	113.229		1150.81	56.3586		1225.54	36.5358		872.149	-15.5908		1163.35	-34.7844
1268.45	113.232		1151.3	56.5647		1226.02	36.5045		872.39	-15.9235		1163.83	-34.8591
1268.93	113.241		1151.78	56.8063		1226.51	36.4803		872.631	-16.3815		1164.31	-34.9187
1269.41	113.255		1152.26	57.0755		1226.99	36.4631		872.872	-16.9641		1164.79	-34.9501
1269.89	113.273		1152.74	57.3632		1227.47	36.4514		873.113	-17.662		1165.28	-34.9475
1270.38	113.29		1153.22	57.6598		1227.95	36.4437		873.354	-18.4584		1165.76	-34.9122
1270.86	113.301		1153.7	57.9563		1228.43	36.4394		873.596	-19.3304		1166.24	-34.8509
1271.34	113.304		1154.19	58.2449		1228.91	36.4383		873.837	-20.2507		1166.72	-34.7712
1271.82	113.294		1154.67	58.5188		1229.4	36.4406		874.078	-21.1886		1167.2	-34.6785
1272.31	113.271		1155.15	58.7734		1229.88	36.4448		874.319	-22.1112		1167.69	-34.5753
1272.79	113.234		1155.63	59.0056		1230.36	36.4484		874.56	-22.983		1168.17	-34.4631
1273.27	113.185		1156.12	59.2144		1230.84	36.4486		874.801	-23.7685		1168.65	-34.3448
1273.75	113.126		1156.6	59.4005		1231.33	36.4434		875.042	-24.4337		1169.13	-34.2245
1274.23	113.064		1157.08	59.5658		1231.81	36.4319		875.283	-24.9502		1169.62	-34.1079
1274.72	113.003		1157.56	59.7129		1232.29	36.416		875.524	-25.2984		1170.1	-33.9989
1275.2	112.948		1158.04	59.8443		1232.77	36.3984		875.765	-25.4697		1170.58	-33.9024
1275.68	112.899		1158.53	59.9626		1233.26	36.3816		876.006	-25.4662		1171.06	-33.8144
1276.16	112.855		1159.01	60.0696		1233.74	36.3677		876.247	-25.2977		1171.54	-33.7312
1276.64	112.814		1159.49	60.1667		1234.22	36.355		876.488	-24.9785		1172.03	-33.6452
1277.13	112.773		1159.97	60.255		1234.7	36.342		876.729	-24.523		1172.51	-33.5519
1277.61	112.73		1160.45	60.3355		1235.18	36.3266		876.97	-23.9443		1172.99	-33.4496
1278.09	112.688		1160.94	60.4091		1235.66	36.3081		877.211	-23.2543		1173.47	-33.3447
1278.57	112.649		1161.42	60.4767		1236.15	36.2879		877.452	-22.4651		1173.95	-33.2462
1279.06	112.617		1161.9	60.539		1236.63	36.2686		877.693	-21.5908		1174.44	-33.1666
1279.54	112.592		1162.38	60.5968		1237.11	36.2524		877.934	-20.6484		1174.92	-33.1163
1280.02	112.573		1162.87	60.6503		1237.59	36.2405		878.176	-19.657		1175.4	-33.1021
1280.5	112.555		1163.35	60.7		1238.08	36.2307		878.417	-18.6361		1175.88	-33.1224
1280.98	112.534		1163.83	60.746		1238.56	36.2201		878.658	-17.6044		1176.37	-33.1711
1281.47	112.506		1164.31	60.7889		1239.04	36.2054		878.899	-16.5781		1176.85	-33.2336
1281.95	112.469		1164.79	60.829		1239.52	36.1847		879.14	-15.5711		1177.33	-33.2938
1282.43	112.427		1165.28	60.8666		1240	36.1583		879.381	-14.5957		1177.81	-33.3344
1282.91	112.384		1165.76	60.9022		1240.49	36.1293		879.622	-13.6631		1178.29	-33.3417
1283.39	112.345		1166.24	60.936		1240.97	36.1005		879.863	-12.7837		1178.78	-33.3076
1283.88	112.312		1166.72	60.9681		1241.45	36.0741		880.104	-11.9666		1179.26	-33.2324
1284.36	112.287		1167.2	60.9984		1241.93	36.0513		880.345	-11.2189		1179.74	-33.122
1284.84	112.268		1167.69	61.027		1242.41	36.0303		880.586	-10.5441		1180.22	-32.9902
1285.32	112.251		1168.17	61.054		1242.9	36.0091		880.827	-9.94245		1180.7	-32.8534
1285.81	112.236		1168.65	61.0795		1243.38	35.9872		881.068	-9.41072		1181.19	-32.7279
1286.29	112.22		1169.13	61.1038		1243.86	35.9635		881.309	-8.9431		1181.67	-32.626
1286.77	112.204		1169.62	61.127		1244.34	35.9395		881.55	-8.53225		1182.15	-32.5558
1287.25	112.186		1170.1	61.1494		1244.83	35.9157		881.791	-8.16992		1182.63	-32.5183
1287.73	112.166		1170.58	61.171		1245.31	35.8911		882.033	-7.84737		1183.11	-32.5108
1288.22	112.142		1171.06	61.1917		1245.79	35.8636		882.274	-7.55535		1183.6	-32.526
1288.7	112.11		1171.54	61.2114		1246.27	35.8295		882.515	-7.28471		1184.08	-32.5577
1289.18	112.071		1172.03	61.2299		1246.75	35.7868		882.756	-7.02671		1184.56	-32.6031
1289.66	112.025		1172.51	61.2474		1247.24	35.7353		882.997	-6.77466		1185.04	-32.656
1290.14	111.973		1172.99	61.264		1247.72	35.6789		883.238	-6.52503		1185.53	-32.7122
1290.63	111.92		1173.47	61.2798		1248.2	35.6231		883.479	-6.27832		1186.01	-32.7739
1291.11	111.867		1173.95	61.2953		1248.68	35.5747		883.72	-6.03889		1186.49	-32.8447
1291.59	111.814		1174.44	61.3105		1249.16	35.5385		883.961	-5.81349		1186.97	-32.9344
1292.07	111.761		1174.92	61.3256		1249.65	35.5156		884.202	-5.60924		1187.45	-33.0498
1292.56	111.706		1175.4	61.3405		1250.13	35.505		884.443	-5.4312		1187.94	-33.1983
1293.04	111.65		1175.88	61.3551		1250.61	35.5029		884.684	-5.28094		1188.42	-33.38
1293.52	111.593		1176.37	61.3692		1251.09	35.5054		884.925	-5.15659		1188.9	-33.588
1294	111.537		1176.85	61.3827		1251.58	35.5099		885.166	-5.05372		1189.38	-33.8099
1294.48	111.486		1177.33	61.3954		1252.06	35.5151		885.407	-4.96731		1189.86	-34.0282
1294.96	111.439		1177.81	61.4074		1252.54	35.5198		885.648	-4.89335		1190.35	-34.2251
1295.45	111.396		1178.29	61.4187		1253.02	35.5234		885.889	-4.82945		1190.83	-34.3886
1295.93	111.352		1178.78	61.4294		1253.5	35.5233		886.13	-4.77495		1191.31	-34.5105
1296.41	111.304		1179.26	61.4394		1253.98	35.5164		886.372	-4.72927		1191.79	-34.5911
1296.89	111.25		1179.74	61.4489		1254.47	35.5005		886.613	-4.69075		1192.28	-34.6353
1297.38	111.19		1180.22	61.458		1254.95	35.475		886.854	-4.65583		1192.76	-34.6546
1297.86	111.126		1180.7	61.4668		1255.43	35.4431		887.095	-4.61904		1193.24	-34.6607
1298.34	111.064		1181.19	61.4754		1255.91	35.4099		887.336	-4.57435		1193.72	-34.6661
1298.82	111.007		1181.67	61.484		1256.4	35.382		887.577	-4.51646		1194.2	-34.6803
1299.3	110.955		1182.15	61.4926		1256.88	35.3639		887.818	-4.44262		1194.68	-34.7108
1299.79	110.907		1182.63	61.5012		1257.36	35.3569		888.059	-4.35328		1195.17	-34.7619
1300.27	110.86		1183.11	61.5097		1257.84	35.3586		888.3	-4.25276		1195.65	-34.8357
1300.75	110.81		1183.6	61.5178		1258.33	35.364		888.541	-4.14728		1196.13	-34.9325
1301.23	110.757		1184.08	61.5255		1258.81	35.3676		888.782	-4.04518		1196.61	-35.0524
1301.71	110.701		1184.56	61.5329		1259.29	35.3656		889.023	-3.95423		1197.1	-35.1958
1302.2	110.645		1185.04	61.5399		1259.77	35.3566		889.264	-3.88084		1197.58	-35.3642
1302.68	110.591		1185.53	61.5465		1260.25	35.3418		889.505	-3.82943		1198.06	-35.5599
1303.16	110.54		1186.01	61.5526		1260.73	35.3244		889.746	-3.80054		1198.54	-35.7869
1303.64	110.49		1186.49	61.5587		1261.22	35.3069		889.987	-3.79185		1199.02	-36.0488
1304.13	110.442		1186.97	61.5648		1261.7	35.2907		890.229	-3.79894		1199.51	-36.3484
1304.61	110.394		1187.45	61.5711		1262.18	35.2765		890.47	-3.81437		1199.99	-36.6852
1305.09	110.346		1187.94	61.5776		1262.66	35.2646		890.711	-3.83138		1200.47	-37.0552
1305.57	110.301		1188.42	61.5843		1263.15	35.2561		890.952	-3.84379		1200.95	-37.4503
1306.05	110.259		1188.9	61.5908		1263.63	35.2522		891.193	-3.84716		1201.43	-37.8583
1306.54	110.224		1189.38	61.5972		1264.11	35.2545		891.434	-3.84025		1201.92	-38.2658
1307.02	110.192		1189.86	61.6032		1264.59	35.2641		891.675	-3.82376		1202.4	-38.6583
1307.5	110.161		1190.35	61.609		1265.07	35.28		891.916	-3.79983		1202.88	-39.0233
1307.98	110.128		1190.83	61.6146		1265.56	35.3		892.157	-3.7704		1203.36	-39.3523
1308.46	110.09		1191.31	61.62		1266.04	35.3205		892.398	-3.73725		1203.85	-39.6385
1308.95	110.047		1191.79	61.6254		1266.52	35.3385		892.639	-3.70038		1204.33	-39.883
1309.43	110.004		1192.28	61.6307		1267	35.3528		892.88	-3.65961		1204.81	-40.088
1309.91	109.962		1192.76	61.6359		1267.48	35.3621		893.121	-3.61476		1205.29	-40.2607
1310.39	109.925		1193.24	61.6409		1267.97	35.3668		893.362	-3.56636		1205.77	-40.4061
1310.88	109.891		1193.72	61.6458		1268.45	35.3679		893.603	-3.51655		1206.26	-40.528
1311.36	109.858		1194.2	61.6506		1268.93	35.3659		893.844	-3.46833		1206.74	-40.6252
1311.84	109.82		1194.68	61.6555		1269.41	35.3603		894.085	-3.42543		1207.22	-40.6899
1312.32	109.773		1195.17	61.6602		1269.89	35.3507		894.327	-3.39033		1207.7	-40.7124
1312.8	109.716		1195.65	61.6649		1270.38	35.3369		894.568	-3.36463		1208.18	-40.681
1313.29	109.652		1196.13	61.6693		1270.86	35.3195		894.809	-3.34832		1208.67	-40.5877
1313.77	109.587		1196.61	61.6734		1271.34	35.2999		895.05	-3.33928		1209.15	-40.4317
1314.25	109.527		1197.1	61.6771		1271.82	35.2783		895.291	-3.33467		1209.63	-40.2181
1314.73	109.477		1197.58	61.6805		1272.31	35.2562		895.532	-3.33112		1210.11	-39.9596
1315.21	109.435		1198.06	61.6838		1272.79	35.2338		895.773	-3.32545		1210.6	-39.6718
1315.7	109.4		1198.54	61.6871		1273.27	35.2113		896.014	-3.31499		1211.08	-39.3705
1316.18	109.365		1199.02	61.6906		1273.75	35.19		896.255	-3.29797		1211.56	-39.0713
1316.66	109.327		1199.51	61.6942		1274.23	35.1716		896.496	-3.27422		1212.04	-38.7861
1317.14	109.283		1199.99	61.6977		1274.72	35.1584		896.737	-3.24532		1212.52	-38.5238
1317.62	109.232		1200.47	61.7013		1275.2	35.1518		896.978	-3.21483		1213.01	-38.2916
1318.11	109.172		1200.95	61.7047		1275.68	35.1514		897.219	-3.18842		1213.49	-38.0913
1318.59	109.105		1201.43	61.7081		1276.16	35.1544		897.46	-3.17193		1213.97	-37.9236
1319.07	109.029		1201.92	61.7117		1276.64	35.1558		897.701	-3.17033		1214.45	-37.7848
1319.55	108.945		1202.4	61.7155		1277.13	35.1503		897.942	-3.18611		1214.93	-37.6688
1320.04	108.854		1202.88	61.7195		1277.61	35.1337		898.183	-3.21767		1215.42	-37.567
1320.52	108.759		1203.36	61.7236		1278.09	35.1051		898.424	-3.25968		1215.9	-37.4696
1321	108.663		1203.85	61.7276		1278.57	35.0664		898.665	-3.304		1216.38	-37.3688
1321.48	108.57		1204.33	61.7313		1279.06	35.0222		898.907	-3.34229		1216.86	-37.2586
1321.96	108.481		1204.81	61.7345		1279.54	34.9769		899.148	-3.36853		1217.35	-37.1391
1322.45	108.395		1205.29	61.7373		1280.02	34.934		899.389	-3.38129		1217.83	-37.0132
1322.93	108.31		1205.77	61.7397		1280.5	34.8939		899.63	-3.38377		1218.31	-36.8852
1323.41	108.224		1206.26	61.742		1280.98	34.8556		899.871	-3.38306		1218.79	-36.7618
1323.89	108.136		1206.74	61.7443		1281.47	34.8175		900.112	-3.38785		1219.27	-36.6488
1324.38	108.046		1207.22	61.7465		1281.95	34.7786		900.353	-3.40487		1219.76	-36.5488
1324.86	107.957		1207.7	61.7484		1282.43	34.7398		900.594	-3.43695		1220.24	-36.4632
1325.34	107.872		1208.18	61.7499		1282.91	34.7041		900.835	-3.48198		1220.72	-36.3928
1325.82	107.792		1208.67	61.7509		1283.39	34.674		901.076	-3.5325		1221.2	-36.3387
1326.3	107.716		1209.15	61.7512		1283.88	34.6517		901.317	-3.57913		1221.68	-36.3022
1326.79	107.641		1209.63	61.7509		1284.36	34.6358		901.558	-3.61298		1222.17	-36.2857
1327.27	107.561		1210.11	61.7503		1284.84	34.6243		901.799	-3.62788		1222.65	-36.2936
1327.75	107.475		1210.6	61.7497		1285.32	34.6135		902.04	-3.62238		1223.13	-36.3281
1328.23	107.38		1211.08	61.749		1285.81	34.6		902.281	-3.59987		1223.61	-36.3937
1328.71	107.278		1211.56	61.7486		1286.29	34.5809		902.523	-3.56689		1224.09	-36.491
1329.2	107.173		1212.04	61.7483		1286.77	34.556		902.764	-3.53197		1224.58	-36.6223
1329.68	107.069		1212.52	61.7482		1287.25	34.5251		903.005	-3.50325		1225.06	-36.7892
1330.16	106.965		1213.01	61.7484		1287.73	34.4884		903.246	-3.48641		1225.54	-36.9909
1330.64	106.864		1213.49	61.7487		1288.22	34.4457		903.487	-3.48428		1226.02	-37.228
1331.12	106.764		1213.97	61.7492		1288.7	34.3972		903.728	-3.49723		1226.51	-37.499
1331.61	106.665		1214.45	61.7496		1289.18	34.3436		903.969	-3.52417		1226.99	-37.8021
1332.09	106.567		1214.93	61.7496		1289.66	34.287		904.21	-3.56299		1227.47	-38.1341
1332.57	106.473		1215.42	61.7492		1290.14	34.2303		904.451	-3.61139		1227.95	-38.4898
1333.05	106.385		1215.9	61.7482		1290.63	34.1767		904.692	-3.66794		1228.43	-38.864
1333.54	106.306		1216.38	61.7465		1291.11	34.1274		904.933	-3.7314		1228.91	-39.2499
1334.02	106.236		1216.86	61.7444		1291.59	34.082		905.174	-3.80018		1229.4	-39.6389
1334.5	106.173		1217.35	61.7422		1292.07	34.038		905.415	-3.87233		1229.88	-40.0173
1334.98	106.115		1217.83	61.74		1292.56	33.9926		905.656	-3.94466		1230.36	-40.3688
1335.46	106.061		1218.31	61.7381		1293.04	33.9431		905.897	-4.01433		1230.84	-40.6723
1335.94	106.011		1218.79	61.7362		1293.52	33.8893		906.138	-4.0785		1231.33	-40.9072
1336.43	105.966		1219.27	61.7342		1294	33.8338		906.379	-4.13505		1231.81	-41.0549
1336.91	105.926		1219.76	61.7319		1294.48	33.7806		906.62	-4.1838		1232.29	-41.105
1337.39	105.887		1220.24	61.7288		1294.96	33.7321		906.861	-4.22511		1232.77	-41.0563
1337.87	105.839		1220.72	61.725		1295.45	33.689		907.103	-4.26056		1233.26	-40.9204
1338.36	105.767		1221.2	61.7203		1295.93	33.6492		907.344	-4.2907		1233.74	-40.7153
1338.84	105.655		1221.68	61.7146		1296.41	33.6088		907.585	-4.31516		1234.22	-40.4664
1339.32	105.495		1222.17	61.7078		1296.89	33.5639		907.826	-4.33129		1234.7	-40.1986
1339.8	105.289		1222.65	61.6997		1297.38	33.5125		908.067	-4.33573		1235.18	-39.9373
1340.28	105.054		1223.13	61.69		1297.86	33.4562		908.308	-4.32473		1235.66	-39.7006
1340.77	104.812		1223.61	61.6785		1298.34	33.3993		908.549	-4.29548		1236.15	-39.5032
1341.25	104.582		1224.09	61.665		1298.82	33.3467		908.79	-4.24798		1236.63	-39.3517
1341.73	104.372		1224.58	61.6493		1299.3	33.3022		909.031	-4.18504		1237.11	-39.2472
1342.21	104.182		1225.06	61.6313		1299.79	33.2668		909.272	-4.11165		1237.59	-39.1833
1342.69	104.006		1225.54	61.6105		1300.27	33.2387		909.513	-4.03383		1238.08	-39.15
1343.18	103.835		1226.02	61.5861		1300.75	33.2141		909.754	-3.95672		1238.56	-39.1316
1343.66	103.667		1226.51	61.5568		1301.23	33.1887		909.995	-3.88333		1239.04	-39.1129
1344.14	103.498		1226.99	61.5212		1301.71	33.1593		910.236	-3.81419		1239.52	-39.0801
1344.62	103.33		1227.47	61.4777		1302.2	33.1249		910.477	-3.747		1240	-39.022
1345.11	103.165		1227.95	61.4247		1302.68	33.0857		910.718	-3.67893		1240.49	-38.9338
1345.59	103.003		1228.43	61.3614		1303.16	33.0428		910.96	-3.60784		1240.97	-38.8178
1346.07	102.843		1228.91	61.2874		1303.64	32.9973		911.201	-3.53357		1241.45	-38.6802
1346.55	102.682		1229.4	61.2031		1304.13	32.9509		911.442	-3.45911		1241.93	-38.5319
1347.03	102.517		1229.88	61.1098		1304.61	32.9044		911.683	-3.38891		1242.41	-38.3816
1347.52	102.346		1230.36	61.0093		1305.09	32.8593		911.924	-3.32864		1242.9	-38.2398
1348	102.169		1230.84	60.904		1305.57	32.8166		912.165	-3.28131		1243.38	-38.1139
1348.48	101.988		1231.33	60.7962		1306.05	32.7765		912.406	-3.24763		1243.86	-38.0074
1348.96	101.803		1231.81	60.6882		1306.54	32.7381		912.647	-3.22405		1244.34	-37.9232
1349.44	101.617		1232.29	60.5818		1307.02	32.6992		912.888	-3.20455		1244.83	-37.8619
1349.93	101.432		1232.77	60.4785		1307.5	32.6568		913.129	-3.18239		1245.31	-37.8207
1350.41	101.248		1233.26	60.3795		1307.98	32.6088		913.37	-3.1519		1245.79	-37.7982
1350.89	101.07		1233.74	60.2859		1308.46	32.555		913.611	-3.11024		1246.27	-37.7887
1351.37	100.898		1234.22	60.1991		1308.95	32.4986		913.852	-3.05883		1246.75	-37.7893
1351.86	100.735		1234.7	60.1204		1309.43	32.4447		914.093	-3.0021		1247.24	-37.7958
1352.34	100.582		1235.18	60.0509		1309.91	32.3983		914.334	-2.9452		1247.72	-37.8069
1352.82	100.435		1235.66	59.9903		1310.39	32.3627		914.575	-2.89361		1248.2	-37.824
1353.3	100.288		1236.15	59.9368		1310.88	32.3376		914.817	-2.84983		1248.68	-37.8512
1353.78	100.134		1236.63	59.8863		1311.36	32.3186		915.058	-2.81402		1249.16	-37.8932
1354.27	99.968		1237.11	59.8331		1311.84	32.2997		915.299	-2.78459		1249.65	-37.9552
1354.75	99.7863		1237.59	59.7708		1312.32	32.2743		915.54	-2.75942		1250.13	-38.04
1355.23	99.5907		1238.08	59.6944		1312.8	32.2398		915.781	-2.73743		1250.61	-38.1471
1355.71	99.3857		1238.56	59.6016		1313.29	32.1957		916.022	-2.72006		1251.09	-38.2755
1356.19	99.1767		1239.04	59.4942		1313.77	32.1455		916.263	-2.71013		1251.58	-38.4204
1356.68	98.9675		1239.52	59.3789		1314.25	32.0934		916.504	-2.7112		1252.06	-38.5786
1357.16	98.7596		1240	59.2662		1314.73	32.0421		916.745	-2.72591		1252.54	-38.7482
1357.64	98.5532		1240.49	59.1694		1315.21	31.9919		916.986	-2.75463		1253.02	-38.9267
1358.12	98.3484		1240.97	59.1019		1315.7	31.941		917.227	-2.79416		1253.5	-39.1152
1358.61	98.148		1241.45	59.0752		1316.18	31.8873		917.468	-2.8399		1253.98	-39.3121
1359.09	97.9562		1241.93	59.0969		1316.66	31.8296		917.709	-2.88599		1254.47	-39.5176
1359.57	97.7772		1242.41	59.1695		1317.14	31.7677		917.95	-2.92818		1254.95	-39.7278
1360.05	97.6129		1242.9	59.2894		1317.62	31.7037		918.191	-2.96381		1255.43	-39.94
1360.53	97.4583		1243.38	59.4478		1318.11	31.6392		918.432	-2.99342		1255.91	-40.1487
1361.02	97.3012		1243.86	59.6324		1318.59	31.574		918.673	-3.01948		1256.4	-40.3499
1361.5	97.1207		1244.34	59.8292		1319.07	31.5065		918.914	-3.04465		1256.88	-40.5374
1361.98	96.8961		1244.83	60.0251		1319.55	31.4345		919.155	-3.07018		1257.36	-40.7063
1362.46	96.6159		1245.31	60.2099		1320.04	31.3555		919.396	-3.09641		1257.84	-40.8502
1362.94	96.2886		1245.79	60.3768		1320.52	31.2703		919.638	-3.12158		1258.33	-40.9648
1363.43	95.9403		1246.27	60.5228		1321	31.1821		919.879	-3.14463		1258.81	-41.0457
1363.91	95.6032		1246.75	60.6474		1321.48	31.0952		920.12	-3.16537		1259.29	-41.0928
1364.39	95.2991		1247.24	60.7525		1321.96	31.0125		920.361	-3.18629		1259.77	-41.1062
1364.87	95.0345		1247.72	60.8405		1322.45	30.9364		920.602	-3.21217		1260.25	-41.0908
1365.35	94.8032		1248.2	60.9143		1322.93	30.8652		920.843	-3.24869		1260.73	-41.0492
1365.84	94.5915		1248.68	60.9766		1323.41	30.7954		921.084	-3.30081		1261.22	-40.9847
1366.32	94.3848		1249.16	61.0295		1323.89	30.7242		921.325	-3.37012		1261.7	-40.897
1366.8	94.1699		1249.65	61.0748		1324.38	30.6493		921.566	-3.45362		1262.18	-40.7844
1367.28	93.9379		1250.13	61.114		1324.86	30.5718		921.807	-3.54456		1262.66	-40.6451
1367.77	93.6842		1250.61	61.1481		1325.34	30.4938		922.048	-3.63319		1263.15	-40.4777
1368.25	93.409		1251.09	61.1781		1325.82	30.418		922.289	-3.70978		1263.63	-40.2844
1368.73	93.1182		1251.58	61.2048		1326.3	30.3457		922.53	-3.76703		1264.11	-40.0692
1369.21	92.8209		1252.06	61.2287		1326.79	30.2764		922.771	-3.80249		1264.59	-39.8381
1369.69	92.528		1252.54	61.2502		1327.27	30.2078		923.013	-3.81738		1265.07	-39.5998
1370.18	92.2489		1253.02	61.2695		1327.75	30.1374		923.254	-3.81667		1265.56	-39.3586
1370.66	91.9896		1253.5	61.2866		1328.23	30.0632		923.495	-3.80621		1266.04	-39.1196
1371.14	91.7504		1253.98	61.3018		1328.71	29.9859		923.736	-3.79079		1266.52	-38.8857
1371.62	91.5271		1254.47	61.315		1329.2	29.9067		923.977	-3.772		1267	-38.6604
1372.1	91.31		1254.95	61.3265		1329.68	29.8271		924.218	-3.74824		1267.48	-38.4449
1372.59	91.0842		1255.43	61.3366		1330.16	29.7475		924.459	-3.7158		1267.97	-38.2439
1373.07	90.8335		1255.91	61.3454		1330.64	29.6672		924.7	-3.67042		1268.45	-38.0623
1373.55	90.5443		1256.4	61.353		1331.12	29.5843		924.941	-3.61015		1268.93	-37.9055
1374.03	90.2136		1256.88	61.3595		1331.61	29.4978		925.182	-3.53605		1269.41	-37.7792
1374.52	89.8528		1257.36	61.3646		1332.09	29.4083		925.423	-3.45326		1269.89	-37.6862
1375	89.4843		1257.84	61.3682		1332.57	29.3185		925.664	-3.36959		1270.38	-37.6282
1375.48	89.1293		1258.33	61.3704		1333.05	29.232		925.905	-3.29354		1270.86	-37.6035
1375.96	88.798		1258.81	61.3713		1333.54	29.1525		926.146	-3.23185		1271.34	-37.6092
1376.44	88.4878		1259.29	61.3711		1334.02	29.0813		926.387	-3.18842		1271.82	-37.64
1376.92	88.1892		1259.77	61.3701		1334.5	29.0193		926.628	-3.162		1272.31	-37.6907
1377.41	87.8918		1260.25	61.3684		1334.98	28.9656		926.869	-3.14818		1272.79	-37.7554
1377.89	87.5891		1260.73	61.3659		1335.46	28.9197		927.11	-3.13931		1273.27	-37.8293
1378.37	87.2803		1261.22	61.3623		1335.94	28.8826		927.351	-3.12708		1273.75	-37.9086
1378.85	86.9686		1261.7	61.3571		1336.43	28.8559		927.592	-3.10439		1274.23	-37.9905
1379.34	86.6581		1262.18	61.3498		1336.91	28.8394		927.834	-3.06645		1274.72	-38.0747
1379.82	86.3511		1262.66	61.3401		1337.39	28.8291		928.075	-3.01221		1275.2	-38.1611
1380.3	86.0469		1263.15	61.3277		1337.87	28.8143		928.316	-2.94396		1275.68	-38.2502
1380.78	85.7437		1263.63	61.3125		1338.36	28.7772		928.557	-2.86667		1276.16	-38.3402
1381.26	85.4409		1264.11	61.2944		1338.84	28.6988		928.798	-2.78796		1276.64	-38.4277
1381.75	85.1418		1264.59	61.2732		1339.32	28.5638		929.039	-2.71581		1277.13	-38.5052
1382.23	84.853		1265.07	61.2485		1339.8	28.3694		929.28	-2.65731		1277.61	-38.563
1382.71	84.5822		1265.56	61.2198		1340.28	28.128		929.521	-2.61778		1278.09	-38.5918
1383.19	84.3349		1266.04	61.1868		1340.77	27.8623		929.762	-2.59934		1278.57	-38.5847
1383.67	84.1106		1266.52	61.1487		1341.25	27.5961		930.003	-2.60023		1279.06	-38.5401
1384.16	83.904		1267	61.1051		1341.73	27.3481		930.244	-2.61618		1279.54	-38.4632
1384.64	83.7042		1267.48	61.0553		1342.21	27.1268		930.485	-2.64047		1280.02	-38.3644
1385.12	83.4991		1267.97	60.9983		1342.69	26.9331		930.726	-2.66653		1280.5	-38.2595
1385.6	83.2756		1268.45	60.9331		1343.18	26.7618		930.967	-2.68904		1280.98	-38.164
1386.09	83.022		1268.93	60.8583		1343.66	26.6061		931.208	-2.70535		1281.47	-38.0934
1386.57	82.7308		1269.41	60.7727		1344.14	26.4602		931.449	-2.71492		1281.95	-38.0589
1387.05	82.4032		1269.89	60.6749		1344.62	26.319		931.691	-2.71864		1282.43	-38.0648
1387.53	82.0511		1270.38	60.5639		1345.11	26.1795		931.932	-2.71776		1282.91	-38.1106
1388.01	81.6945		1270.86	60.4389		1345.59	26.0395		932.173	-2.71244		1283.39	-38.1883
1388.5	81.3536		1271.34	60.2997		1346.07	25.8963		932.414	-2.70092		1283.88	-38.2859
1388.98	81.0424		1271.82	60.1461		1346.55	25.7486		932.655	-2.68124		1284.36	-38.3883
1389.46	80.767		1272.31	59.9787		1347.03	25.5946		932.896	-2.65217		1284.84	-38.4786
1389.94	80.5263		1272.79	59.7983		1347.52	25.4338		933.137	-2.61476		1285.32	-38.5441
1390.42	80.314		1273.27	59.6062		1348	25.2676		933.378	-2.57328		1285.81	-38.5745
1390.91	80.1203		1273.75	59.4041		1348.48	25.0991		933.619	-2.5357		1286.29	-38.5674
1391.39	79.9351		1274.23	59.194		1348.96	24.9314		933.86	-2.51017		1286.77	-38.5255
1391.87	79.7485		1274.72	58.978		1349.44	24.7681		934.101	-2.50361		1287.25	-38.4573
1392.35	79.5549		1275.2	58.7585		1349.93	24.6111		934.342	-2.51886		1287.73	-38.3717
1392.84	79.352		1275.68	58.5384		1350.41	24.4619		934.583	-2.55236		1288.22	-38.2784
1393.32	79.1431		1276.16	58.3214		1350.89	24.3211		934.824	-2.59615		1288.7	-38.1816
1393.8	78.9316		1276.64	58.1122		1351.37	24.1883		935.065	-2.63887		1289.18	-38.0844
1394.28	78.7206		1277.13	57.9166		1351.86	24.0633		935.306	-2.67025		1289.66	-37.9857
1394.76	78.5087		1277.61	57.741		1352.34	23.9438		935.548	-2.68319		1290.14	-37.885
1395.25	78.2925		1278.09	57.5918		1352.82	23.8267		935.788	-2.67628		1290.63	-37.7832
1395.73	78.0692		1278.57	57.4748		1353.3	23.7077		936.03	-2.65341		1291.11	-37.6832
1396.21	77.8368		1279.06	57.3942		1353.78	23.5815		936.271	-2.62238		1291.59	-37.5868
1396.69	77.595		1279.54	57.353		1354.27	23.4448		936.512	-2.59136		1292.07	-37.4962
1397.17	77.3425		1280.02	57.3521		1354.75	23.2954		936.753	-2.5669		1292.56	-37.4093
1397.66	77.0769		1280.5	57.3907		1355.23	23.135		936.994	-2.55183		1293.04	-37.3229
1398.14	76.7959		1280.98	57.4665		1355.71	22.9674		937.235	-2.54509		1293.52	-37.2325
1398.62	76.4973		1281.47	57.575		1356.19	22.7969		937.476	-2.5435		1294	-37.1353
1399.1	76.1855		1281.95	57.7106		1356.68	22.627		937.717	-2.54297		1294.48	-37.0318
1399.59	75.8717		1282.43	57.8667		1357.16	22.4594		937.958	-2.54119		1294.96	-36.9286
1400.07	75.5719		1282.91	58.0366		1357.64	22.2956		938.199	-2.53747		1295.45	-36.8326
1400.55	75.3002		1283.39	58.2144		1358.12	22.1362		938.44	-2.53375		1295.93	-36.7539
1401.03	75.0641		1283.88	58.3954		1358.61	21.9829		938.681	-2.53233		1296.41	-36.6977
1401.51	74.8625		1284.36	58.5765		1359.09	21.8397		938.922	-2.53588		1296.89	-36.6649
1401.99	74.6874		1284.84	58.7559		1359.57	21.7091		939.163	-2.54563		1297.38	-36.6509
1402.48	74.5277		1285.32	58.9329		1360.05	21.591		939.404	-2.56105		1297.86	-36.6505
1402.96	74.3702		1285.81	59.1075		1360.53	21.48		939.645	-2.5809		1298.34	-36.6572
1403.44	74.2016		1286.29	59.2796		1361.02	21.364		939.886	-2.60359		1298.82	-36.6685
1403.92	74.0117		1286.77	59.449		1361.5	21.2243		940.128	-2.62753		1299.3	-36.6854
1404.41	73.7981		1287.25	59.6154		1361.98	21.042		940.369	-2.65234		1299.79	-36.7105
1404.89	73.5681		1287.73	59.7778		1362.46	20.8054		940.61	-2.67893		1300.27	-36.747
1405.37	73.3369		1288.22	59.9352		1362.94	20.5179		940.851	-2.70765		1300.75	-36.7953
1405.85	73.1193		1288.7	60.0861		1363.43	20.1971		941.092	-2.73956		1301.23	-36.8513
1406.33	72.9242		1289.18	60.2294		1363.91	19.8686		941.333	-2.77342		1301.71	-36.9105
1406.82	72.7521		1289.66	60.364		1364.39	19.5534		941.574	-2.80763		1302.2	-36.9683
1407.3	72.5992		1290.14	60.4891		1364.87	19.2634		941.815	-2.83883		1302.68	-37.0229
1407.78	72.4616		1290.63	60.6045		1365.35	19		942.056	-2.86401		1303.16	-37.0744
1408.26	72.3382		1291.11	60.71		1365.84	18.758		942.297	-2.88103		1303.64	-37.1262
1408.74	72.2314		1291.59	60.8056		1366.32	18.5293		942.538	-2.88918		1304.13	-37.1821
1409.23	72.1449		1292.07	60.8914		1366.8	18.3055		942.779	-2.89113		1304.61	-37.2438
1409.71	72.0795		1292.56	60.9678		1367.28	18.08		943.02	-2.89113		1305.09	-37.3102
1410.19	72.0317		1293.04	61.0352		1367.77	17.8488		943.261	-2.89521		1305.57	-37.3789
1410.67	71.9946		1293.52	61.0943		1368.25	17.6099		943.502	-2.90939		1306.05	-37.4493
1411.16	71.9619		1294	61.1462		1368.73	17.3635		943.744	-2.93864		1306.54	-37.5191
1411.64	71.9322		1294.48	61.1921		1369.21	17.1125		943.985	-2.98526		1307.02	-37.5907
1412.12	71.911		1294.96	61.2327		1369.69	16.8606		944.226	-3.04855		1307.5	-37.666
1412.6	71.9093		1295.45	61.2691		1370.18	16.6123		944.467	-3.12602		1307.98	-37.7439
1413.08	71.9381		1295.93	61.3016		1370.66	16.3717		944.708	-3.21412		1308.46	-37.8234
1413.57	72.0036		1296.41	61.3307		1371.14	16.1404		944.949	-3.30967		1308.95	-37.896
1414.05	72.1047		1296.89	61.3567		1371.62	15.917		945.19	-3.4116		1309.43	-37.9564
1414.53	72.2327		1297.38	61.3802		1372.1	15.6966		945.431	-3.52045		1309.91	-37.9982
1415.01	72.3759		1297.86	61.4016		1372.59	15.4703		945.672	-3.63904		1310.39	-38.0201
1415.49	72.5238		1298.34	61.4213		1373.07	15.2288		945.913	-3.77093		1310.88	-38.027
1415.98	72.6718		1298.82	61.4395		1373.55	14.9647		946.154	-3.91913		1311.36	-38.0283
1416.46	72.8224		1299.3	61.4561		1374.03	14.6782		946.395	-4.08506		1311.84	-38.0329
1416.94	72.9854		1299.79	61.471		1374.52	14.378		946.636	-4.26818		1312.32	-38.0504
1417.42	73.1701		1300.27	61.4839		1375	14.0786		946.877	-4.46661		1312.8	-38.0836
1417.9	73.3777		1300.75	61.495		1375.48	13.7931		947.118	-4.67781		1313.29	-38.1303
1418.39	73.5951		1301.23	61.5046		1375.96	13.5271		947.359	-4.89954		1313.77	-38.1834
1418.87	73.7997		1301.71	61.5133		1376.44	13.2778		947.6	-5.13063		1314.25	-38.2344
1419.35	73.9779		1302.2	61.5217		1376.92	13.0372		947.841	-5.37128		1314.73	-38.2763
1419.83	74.1351		1302.68	61.5301		1377.41	12.7947		948.082	-5.62221		1315.21	-38.306
1420.32	74.2873		1303.16	61.5387		1377.89	12.5432		948.323	-5.88388		1315.7	-38.3234
1420.8	74.4447		1303.64	61.547		1378.37	12.28		948.565	-6.15539		1316.18	-38.3331
1421.28	74.607		1304.13	61.5548		1378.85	12.0067		948.806	-6.43371		1316.66	-38.3411
1421.76	74.7672		1304.61	61.5616		1379.34	11.7282		949.047	-6.71311		1317.14	-38.3569
1422.24	74.9162		1305.09	61.5678		1379.82	11.4491		949.288	-6.98512		1317.62	-38.3906
1422.73	75.047		1305.57	61.5736		1380.3	11.1723		949.529	-7.23928		1318.11	-38.4534
1423.21	75.1558		1306.05	61.5796		1380.78	10.8984		949.77	-7.464		1318.59	-38.5565
1423.69	75.2442		1306.54	61.5863		1381.26	10.6277		950.011	-7.648		1319.07	-38.7066
1424.17	75.3192		1307.02	61.5937		1381.75	10.361		950.252	-7.7818		1319.55	-38.9032
1424.65	75.3921		1307.5	61.6017		1382.23	10.102		950.493	-7.85929		1320.04	-39.1385
1425.14	75.4711		1307.98	61.6099		1382.71	9.85649		950.734	-7.87882		1320.52	-39.3987
1425.62	75.5595		1308.46	61.618		1383.19	9.62988		950.975	-7.84385		1321	-39.6683
1426.1	75.6545		1308.95	61.6258		1383.67	9.42593		951.216	-7.76228		1321.48	-39.9321
1426.58	75.7529		1309.43	61.6332		1384.16	9.24444		951.457	-7.64541		1321.96	-40.1814
1427.07	75.8556		1309.91	61.6401		1384.64	9.08064		951.698	-7.506		1322.45	-40.4118
1427.55	75.9675		1310.39	61.6466		1385.12	8.92648		951.939	-7.35649		1322.93	-40.6232
1428.03	76.0975		1310.88	61.6524		1385.6	8.77044		952.181	-7.20731		1323.41	-40.8165
1428.51	76.2514		1311.36	61.6575		1386.09	8.60084		952.422	-7.06626		1323.89	-40.9928
1428.99	76.4268		1311.84	61.6619		1386.57	8.40756		952.663	-6.93848		1324.38	-41.151
1429.48	76.611		1312.32	61.6661		1387.05	8.18535		952.904	-6.82685		1324.86	-41.29
1429.96	76.7878		1312.8	61.6707		1387.53	7.93722		953.145	-6.73272		1325.34	-41.4086
1430.44	76.9453		1313.29	61.6763		1388.01	7.67364		953.386	-6.6564		1325.82	-41.5092
1430.92	77.0818		1313.77	61.6831		1388.5	7.40763		953.627	-6.59757		1326.3	-41.5961
1431.4	77.2054		1314.25	61.6906		1388.98	7.15229		953.868	-6.55514		1326.79	-41.6754
1431.89	77.3285		1314.73	61.6976		1389.46	6.91604		954.109	-6.52761		1327.27	-41.7541
1432.37	77.4598		1315.21	61.703		1389.94	6.70348		954.35	-6.51279		1327.75	-41.835
1432.85	77.6008		1315.7	61.7058		1390.42	6.51422		954.591	-6.50813		1328.23	-41.918
1433.33	77.7471		1316.18	61.7059		1390.91	6.3448		954.832	-6.51092		1328.71	-41.9977
1433.82	77.8911		1316.66	61.7041		1391.39	6.19008		955.073	-6.51843		1329.2	-42.0677
1434.3	78.029		1317.14	61.7016		1391.87	6.04434		955.314	-6.52765		1329.68	-42.1211
1434.78	78.1643		1317.62	61.6997		1392.35	5.9032		955.555	-6.53506		1330.16	-42.1547
1435.26	78.3091		1318.11	61.6993		1392.84	5.76467		955.796	-6.53609		1330.64	-42.1683
1435.74	78.4772		1318.59	61.7003		1393.32	5.62998		956.037	-6.52496		1331.12	-42.1663
1436.23	78.6747		1319.07	61.702		1393.8	5.50062		956.279	-6.49512		1331.61	-42.1537
1436.71	78.8918		1319.55	61.7033		1394.28	5.37698		956.519	-6.44009		1332.09	-42.1361
1437.19	79.1114		1320.04	61.7034		1394.76	5.25558		956.761	-6.35465		1332.57	-42.118
1437.67	79.3187		1320.52	61.7023		1395.25	5.1309		957.002	-6.23588		1333.05	-42.1024
1438.15	79.5073		1321	61.7005		1395.73	4.99743		957.243	-6.08417		1333.54	-42.0906
1438.64	79.677		1321.48	61.6984		1396.21	4.85282		957.484	-5.90315		1334.02	-42.0825
1439.12	79.8328		1321.96	61.6965		1396.69	4.69585		957.725	-5.69894		1334.5	-42.0766
1439.6	79.9823		1322.45	61.6944		1397.17	4.52568		957.966	-5.47928		1334.98	-42.0712
1440.08	80.1334		1322.93	61.6914		1397.66	4.34045		958.207	-5.25233		1335.46	-42.063
1440.57	80.2911		1323.41	61.6871		1398.14	4.13509		958.448	-5.02565		1335.94	-42.0478
1441.05	80.4559		1323.89	61.6813		1398.62	3.90699		958.689	-4.80562		1336.43	-42.0253
1441.53	80.6235		1324.38	61.6748		1399.1	3.65745		958.93	-4.59726		1336.91	-41.9971
1442.01	80.7895		1324.86	61.6684		1399.59	3.39584		959.171	-4.40433		1337.39	-41.9726
1442.49	80.951		1325.34	61.6632		1400.07	3.13825		959.412	-4.22901		1337.87	-41.9705
1442.97	81.1102		1325.82	61.6593		1400.55	2.90079		959.653	-4.07283		1338.36	-42.0154
1443.46	81.2725		1326.3	61.6561		1401.03	2.69468		959.894	-3.93544		1338.84	-42.1349
1443.94	81.4447		1326.79	61.6524		1401.51	2.52367		960.135	-3.81525		1339.32	-42.3464
1444.42	81.6292		1327.27	61.6473		1401.99	2.38412		960.376	-3.70889		1339.8	-42.6454
1444.9	81.8245		1327.75	61.6403		1402.48	2.26524		960.618	-3.61263		1340.28	-43.0069
1445.39	82.0257		1328.23	61.6318		1402.96	2.15377		960.859	-3.52204		1340.77	-43.3901
1445.87	82.2271		1328.71	61.623		1403.44	2.03424		961.1	-3.43305		1341.25	-43.7538
1446.35	82.4244		1329.2	61.6146		1403.92	1.89552		961.341	-3.34353		1341.73	-44.0685
1446.83	82.6173		1329.68	61.6066		1404.41	1.73322		961.582	-3.25153		1342.21	-44.3226
1447.31	82.8069		1330.16	61.5978		1404.89	1.55239		961.823	-3.15722		1342.69	-44.517
1447.8	82.9952		1330.64	61.5864		1405.37	1.36519		962.064	-3.06096		1343.18	-44.662
1448.28	83.1814		1331.12	61.5707		1405.85	1.18435		962.305	-2.96346		1343.66	-44.7728
1448.76	83.3638		1331.61	61.5496		1406.33	1.01868		962.546	-2.86489		1344.14	-44.8673
1449.24	83.5395		1332.09	61.5231		1406.82	0.870698		962.787	-2.76615		1344.62	-44.9616
1449.72	83.7076		1332.57	61.4915		1407.3	0.740033		963.028	-2.66759		1345.11	-45.0673
1450.21	83.8702		1333.05	61.4546		1407.78	0.625654		963.269	-2.57062		1345.59	-45.1905
1450.69	84.0341		1333.54	61.4105		1408.26	0.527842		963.51	-2.4772		1346.07	-45.3335
1451.17	84.2074		1334.02	61.3557		1408.74	0.44875		963.751	-2.3898		1346.55	-45.4937
1451.65	84.396		1334.5	61.2851		1409.23	0.389501		963.992	-2.31056		1347.03	-45.6684
1452.13	84.6004		1334.98	61.1927		1409.71	0.348504		964.233	-2.24143		1347.52	-45.8552
1452.62	84.8127		1335.46	61.0708		1410.19	0.320611		964.475	-2.18257		1348	-46.0552
1453.1	85.0203		1335.94	60.9086		1410.67	0.298334		964.716	-2.13382		1348.48	-46.2705
1453.58	85.2127		1336.43	60.6893		1411.16	0.27587		964.957	-2.09411		1348.96	-46.5033
1454.06	85.3854		1336.91	60.3872		1411.64	0.252283		965.198	-2.06256		1349.44	-46.7531
1454.55	85.5462		1337.39	59.9684		1412.12	0.234312		965.439	-2.03933		1349.93	-47.0147
1455.03	85.7188		1337.87	59.3962		1412.6	0.231691		965.68	-2.02444		1350.41	-47.2795
1455.51	85.9388		1338.36	58.6469		1413.08	0.255653		965.921	-2.01895		1350.89	-47.5381
1455.99	86.2361		1338.84	57.7298		1413.57	0.312936		966.162	-2.02267		1351.37	-47.7815
1456.47	86.5977		1339.32	56.7042		1414.05	0.403822		966.403	-2.03402		1351.86	-48.0071
1456.96	86.9407		1339.8	55.6767		1414.53	0.523162		966.644	-2.04908		1352.34	-48.2171
1457.44	87.1688		1340.28	54.774		1415.01	0.664217		966.885	-2.06273		1352.82	-48.4169
1457.92	87.2653		1340.77	54.1047		1415.49	0.82109		967.126	-2.06912		1353.3	-48.612
1458.4	87.292		1341.25	53.7334		1415.98	0.992285		967.367	-2.06327		1353.78	-48.8049
1458.88	87.3153		1341.73	53.6764		1416.46	1.18005		967.608	-2.04323		1354.27	-48.9891
1459.37	87.3672		1342.21	53.9118		1416.94	1.38728		967.849	-2.00973		1354.75	-49.1557
1459.85	87.4506		1342.69	54.3925		1417.42	1.61276		968.09	-1.96736		1355.23	-49.291
1460.33	87.5553		1343.18	55.0556		1417.9	1.84489		968.331	-1.92163		1355.71	-49.3841
1460.81	87.6689		1343.66	55.8291		1418.39	2.06176		968.572	-1.8789		1356.19	-49.4309
1461.3	87.7831		1344.14	56.6389		1418.87	2.23782		968.813	-1.84309		1356.68	-49.4346
1461.78	87.8952		1344.62	57.4185		1419.35	2.35987		969.055	-1.81544		1357.16	-49.4027
1462.26	88.0095		1345.11	58.1174		1419.83	2.43541		969.296	-1.79399		1357.64	-49.3445
1462.74	88.1357		1345.59	58.7073		1420.32	2.48474		969.537	-1.77413		1358.12	-49.2685
1463.22	88.2844		1346.07	59.1817		1420.8	2.5306		969.778	-1.75038		1358.61	-49.1772
1463.71	88.4582		1346.55	59.5505		1421.28	2.58788		970.019	-1.71812		1359.09	-49.0717
1464.19	88.6472		1347.03	59.832		1421.76	2.66464		970.26	-1.67575		1359.57	-48.9528
1464.67	88.8305		1347.52	60.0462		1422.24	2.76123		970.501	-1.62452		1360.05	-48.8222
1465.15	88.9892		1348	60.2109		1422.73	2.8728		970.742	-1.56938		1360.53	-48.6911
1465.63	89.1218		1348.48	60.3399		1423.21	2.99064		970.983	-1.5178		1361.02	-48.5779
1466.12	89.2393		1348.96	60.444		1423.69	3.10484		971.224	-1.47827		1361.5	-48.5112
1466.6	89.3566		1349.44	60.5315		1424.17	3.20845		971.465	-1.45823		1361.98	-48.5211
1467.08	89.4831		1349.93	60.6089		1424.65	3.29943		971.706	-1.46249		1362.46	-48.6293
1467.56	89.6192		1350.41	60.68		1425.14	3.37965		971.947	-1.49192		1362.94	-48.8291
1468.05	89.7604		1350.89	60.7459		1425.62	3.45387		972.188	-1.54333		1363.43	-49.0903
1468.53	89.9005		1351.37	60.8051		1426.1	3.52538		972.429	-1.6098		1363.91	-49.3652
1469.01	90.0342		1351.86	60.8546		1426.58	3.59923		972.67	-1.68213		1364.39	-49.6133
1469.49	90.1635		1352.34	60.8912		1427.07	3.67963		972.912	-1.75109		1364.87	-49.8087
1469.97	90.2977		1352.82	60.9124		1427.55	3.77314		973.153	-1.80888		1365.35	-49.9438
1470.46	90.4542		1353.3	60.9172		1428.03	3.88593		973.394	-1.85036		1365.84	-50.0219
1470.94	90.6514		1353.78	60.9049		1428.51	4.02221		973.635	-1.87465		1366.32	-50.0531
1471.42	90.8973		1354.27	60.874		1428.99	4.18021		973.876	-1.88351		1366.8	-50.0501
1471.9	91.1708		1354.75	60.8219		1429.48	4.35131		974.117	-1.88103		1367.28	-50.0306
1472.38	91.4197		1355.23	60.7439		1429.96	4.52437		974.358	-1.87199		1367.77	-50.0133
1472.87	91.5937		1355.71	60.6358		1430.44	4.68902		974.599	-1.86135		1368.25	-50.016
1473.35	91.6828		1356.19	60.4952		1430.92	4.84056		974.84	-1.85213		1368.73	-50.0482
1473.83	91.7161		1356.68	60.3241		1431.4	4.98152		975.081	-1.84699		1369.21	-50.1107
1474.31	91.7297		1357.16	60.1303		1431.89	5.11677		975.322	-1.84735		1369.69	-50.1916
1474.8	91.7448		1357.64	59.9269		1432.37	5.25296		975.563	-1.85408		1370.18	-50.2758
1475.28	91.7673		1358.12	59.7307		1432.85	5.3942		975.804	-1.86844		1370.66	-50.3478
1475.76	91.7956		1358.61	59.5597		1433.33	5.54153		976.045	-1.89149		1371.14	-50.4
1476.24	91.8284		1359.09	59.4304		1433.82	5.69325		976.286	-1.92358		1371.62	-50.4298
1476.72	91.869		1359.57	59.3555		1434.3	5.8475		976.527	-1.96417		1372.1	-50.446
1477.21	91.9239		1360.05	59.3433		1434.78	6.00325		976.768	-2.01168		1372.59	-50.4623
1477.69	91.9987		1360.53	59.3982		1435.26	6.16237		977.01	-2.06256		1373.07	-50.4996
1478.17	92.0951		1361.02	59.5201		1435.74	6.32917		977.25	-2.11237		1373.55	-50.5779
1478.65	92.2084		1361.5	59.7039		1436.23	6.5042		977.492	-2.15687		1374.03	-50.7071
1479.13	92.33		1361.98	59.9369		1436.71	6.68073		977.733	-2.19143		1374.52	-50.8803
1479.62	92.4495		1362.46	60.1974		1437.19	6.84659		977.974	-2.21359		1375	-51.0739
1480.1	92.5573		1362.94	60.4577		1437.67	6.99073		978.215	-2.22139		1375.48	-51.2599
1480.58	92.6486		1363.43	60.6924		1438.15	7.11195		978.456	-2.21448		1375.96	-51.4216
1481.06	92.7245		1363.91	60.8859		1438.64	7.21725		978.697	-2.19374		1376.44	-51.5591
1481.55	92.7938		1364.39	61.0352		1439.12	7.32002		978.938	-2.16041		1376.92	-51.6834
1482.03	92.8677		1364.87	61.1465		1439.6	7.43253		979.179	-2.11645		1377.41	-51.8114
1482.51	92.9564		1365.35	61.23		1440.08	7.56338		979.42	-2.06451		1377.89	-51.9547
1482.99	93.0627		1365.84	61.2951		1440.57	7.71492		979.661	-2.00743		1378.37	-52.12
1483.47	93.1837		1366.32	61.3485		1441.05	7.8833		979.902	-1.94857		1378.85	-52.3068
1483.95	93.3131		1366.8	61.394		1441.53	8.06068		980.143	-1.89096		1379.34	-52.5105
1484.44	93.4475		1367.28	61.4329		1442.01	8.23945		980.384	-1.83831		1379.82	-52.7245
1484.92	93.5873		1367.77	61.4656		1442.49	8.41411		980.625	-1.7931		1380.3	-52.9409
1485.4	93.7391		1368.25	61.4923		1442.97	8.58418		980.866	-1.75765		1380.78	-53.1541
1485.88	93.9121		1368.73	61.5136		1443.46	8.75201		981.107	-1.73389		1381.26	-53.3554
1486.37	94.1141		1369.21	61.5305		1443.94	8.92142		981.349	-1.72308		1381.75	-53.5349
1486.85	94.3465		1369.69	61.544		1444.42	9.09439		981.59	-1.72538		1382.23	-53.6803
1487.33	94.6006		1370.18	61.5546		1444.9	9.27018		981.831	-1.74028		1382.71	-53.7797
1487.81	94.857		1370.66	61.5626		1445.39	9.44699		982.072	-1.76633		1383.19	-53.8246
1488.29	95.0873		1371.14	61.5683		1445.87	9.6223		982.313	-1.80037		1383.67	-53.8118
1488.78	95.2592		1371.62	61.5721		1446.35	9.79443		982.554	-1.83884		1384.16	-53.7432
1489.26	95.3485		1372.1	61.5752		1446.83	9.96328		982.795	-1.87819		1384.64	-53.627
1489.74	95.354		1372.59	61.5795		1447.31	10.1286		983.036	-1.91524		1385.12	-53.4755
1490.22	95.3044		1373.07	61.5874		1447.8	10.2893		983.277	-1.94875		1385.6	-53.3077
1490.7	95.2457		1373.55	61.6009		1448.28	10.4433		983.518	-1.97924		1386.09	-53.1513
1491.19	95.2156		1374.03	61.6205		1448.76	10.5887		983.759	-2.00902		1386.57	-53.0405
1491.67	95.2297		1374.52	61.6443		1449.24	10.7253		984	-2.04093		1387.05	-53.0054
1492.15	95.2837		1375	61.6684		1449.72	10.8558		984.241	-2.07798		1387.53	-53.0586
1492.63	95.3664		1375.48	61.6891		1450.21	10.9863		984.482	-2.12177		1388.01	-53.1876
1493.12	95.4684		1375.96	61.705		1450.69	11.1234		984.723	-2.17264		1388.5	-53.3653
1493.6	95.5861		1376.44	61.7171		1451.17	11.2722		984.964	-2.23008		1388.98	-53.5596
1494.08	95.7216		1376.92	61.7274		1451.65	11.4342		985.206	-2.29301		1389.46	-53.7471
1494.56	95.8782		1377.41	61.738		1452.13	11.607		985.447	-2.36179		1389.94	-53.9146
1495.04	96.0574		1377.89	61.7501		1452.62	11.7846		985.688	-2.43678		1390.42	-54.0585
1495.53	96.2531		1378.37	61.7635		1453.1	11.9615		985.929	-2.51957		1390.91	-54.1802
1496.01	96.4505		1378.85	61.7771		1453.58	12.1344		986.17	-2.61068		1391.39	-54.2832
1496.49	96.6305		1379.34	61.7898		1454.06	12.3037		986.411	-2.70872		1391.87	-54.3684
1496.97	96.7811		1379.82	61.8012		1454.55	12.4719		986.652	-2.80923		1392.35	-54.4348
1497.45	96.9043		1380.3	61.8114		1455.03	12.6447		986.893	-2.90478		1392.84	-54.4761
1497.94	97.0111		1380.78	61.821		1455.51	12.8303		987.134	-2.98633		1393.32	-54.4879
1498.42	97.1129		1381.26	61.8306		1455.99	13.0373		987.375	-3.04536		1393.8	-54.4713
1498.9	97.2142		1381.75	61.8398		1456.47	13.2608		987.616	-3.07514		1394.28	-54.4419
1499.38	97.3161		1382.23	61.8477		1456.96	13.4709		987.857	-3.07319		1394.76	-54.4234
1499.87	97.4186		1382.71	61.853		1457.44	13.6277		988.098	-3.04093		1395.25	-54.4396
1500.35	97.5244		1383.19	61.8546		1457.92	13.7173		988.339	-2.98243		1395.73	-54.4999
1500.83	97.6381		1383.67	61.8526		1458.4	13.7603		988.58	-2.90443		1396.21	-54.6023
1501.31	97.7631		1384.16	61.8477		1458.88	13.7882		988.821	-2.81313		1396.69	-54.7421
1501.79	97.8994		1384.64	61.8414		1459.37	13.8243		989.062	-2.71368		1397.17	-54.9145
1502.28	98.0407		1385.12	61.8354		1459.85	13.8787		989.303	-2.61015		1397.66	-55.12
1502.76	98.1771		1385.6	61.8312		1460.33	13.9505		989.545	-2.50503		1398.14	-55.3622
1503.24	98.2963		1386.09	61.8301		1460.81	14.0354		989.786	-2.39991		1398.62	-55.6391
1503.72	98.3892		1386.57	61.8326		1461.3	14.128		990.027	-2.29656		1399.1	-55.941
1504.2	98.4562		1387.05	61.8389		1461.78	14.2268		990.268	-2.19622		1399.59	-56.2412
1504.69	98.5174		1387.53	61.848		1462.26	14.3344		990.509	-2.09943		1400.07	-56.5094
1505.17	98.6227		1388.01	61.8582		1462.74	14.4566		990.75	-2.00636		1400.55	-56.7177
1505.65	98.8471		1388.5	61.8676		1463.22	14.6001		990.991	-1.91613		1401.03	-56.8564
1506.13	99.237		1388.98	61.8749		1463.71	14.7661		991.232	-1.82714		1401.51	-56.9291
1506.62	99.7096		1389.46	61.8794		1464.19	14.9464		991.473	-1.73779		1401.99	-56.9489
1507.1	100.065		1389.94	61.8811		1464.67	15.1236		991.714	-1.64738		1402.48	-56.9325
1507.58	100.206		1390.42	61.8802		1465.15	15.28		991.955	-1.55627		1402.96	-56.8976
1508.06	100.217		1390.91	61.8775		1465.63	15.4056		992.196	-1.46621		1403.44	-56.8601
1508.54	100.209		1391.39	61.8737		1466.12	15.5019		992.437	-1.38059		1403.92	-56.8378
1509.03	100.227		1391.87	61.87		1466.6	15.5778		992.678	-1.30206		1404.41	-56.8431
1509.51	100.273		1392.35	61.8671		1467.08	15.6428		992.919	-1.23345		1404.89	-56.8802
1509.99	100.331		1392.84	61.8653		1467.56	15.7035		993.16	-1.17673		1405.37	-56.9408
1510.47	100.389		1393.32	61.864		1468.05	15.7626		993.402	-1.13241		1405.85	-57.0084
1510.95	100.44		1393.8	61.8625		1468.53	15.8211		993.643	-1.10014		1406.33	-57.0636
1511.44	100.487		1394.28	61.8601		1469.01	15.8803		993.884	-1.07887		1406.82	-57.0932
1511.92	100.538		1394.76	61.8569		1469.49	15.9435		994.125	-1.06717		1407.3	-57.0895
1512.4	100.602		1395.25	61.8538		1469.97	16.0164		994.366	-1.06327		1407.78	-57.0496
1512.88	100.689		1395.73	61.8513		1470.46	16.1079		994.607	-1.06487		1408.26	-56.9723
1513.36	100.802		1396.21	61.8503		1470.94	16.2262		994.848	-1.06894		1408.74	-56.8613
1513.85	100.939		1396.69	61.8511		1471.42	16.3752		995.089	-1.07213		1409.23	-56.723
1514.33	101.094		1397.17	61.8543		1471.9	16.5453		995.33	-1.07072		1409.71	-56.5733
1514.81	101.262		1397.66	61.8599		1472.38	16.7146		995.571	-1.06168		1410.19	-56.4319
1515.29	101.437		1398.14	61.8678		1472.87	16.8588		995.812	-1.04342		1410.67	-56.3213
1515.78	101.611		1398.62	61.8777		1473.35	16.9664		996.053	-1.01647		1411.16	-56.2542
1516.26	101.773		1399.1	61.8884		1473.83	17.0452		996.294	-0.983498		1411.64	-56.2329
1516.74	101.915		1399.59	61.8984		1474.31	17.1081		996.535	-0.948398		1412.12	-56.244
1517.22	102.039		1400.07	61.9059		1474.8	17.1656		996.776	-0.916489		1412.6	-56.2651
1517.7	102.153		1400.55	61.9096		1475.28	17.221		997.017	-0.891848		1413.08	-56.2716
1518.18	102.266		1401.03	61.9096		1475.76	17.2725		997.258	-0.877667		1413.57	-56.2463
1518.67	102.382		1401.51	61.9065		1476.24	17.316		997.5	-0.875008		1414.05	-56.1815
1519.15	102.501		1401.99	61.9014		1476.72	17.3511		997.74	-0.882808		1414.53	-56.0809
1519.63	102.627		1402.48	61.8952		1477.21	17.3833		997.982	-0.898762		1415.01	-55.9564
1520.11	102.771		1402.96	61.8889		1477.69	17.4208		998.223	-0.920212		1415.49	-55.8233
1520.6	102.94		1403.44	61.8832		1478.17	17.472		998.464	-0.94503		1415.98	-55.6953
1521.08	103.12		1403.92	61.8789		1478.65	17.5418		998.705	-0.97233		1416.46	-55.5878
1521.56	103.281		1404.41	61.8764		1479.13	17.6296		998.946	-1.00229		1416.94	-55.5144
1522.04	103.404		1404.89	61.8755		1479.62	17.7298		999.187	-1.03579		1417.42	-55.4993
1522.53	103.495		1405.37	61.8746		1480.1	17.8332		999.428	-1.07373		1417.9	-55.5699
1523.01	103.572		1405.85	61.872		1480.58	17.93		999.669	-1.1161		1418.39	-55.7503
1523.49	103.646		1406.33	61.8661		1481.06	18.0133		999.91	-1.16148		1418.87	-56.032
1523.97	103.719		1406.82	61.8566		1481.55	18.0822		1000.15	-1.20722		1419.35	-56.3556
1524.45	103.794		1407.3	61.844		1482.03	18.1426		1000.39	-1.25065		1419.83	-56.6315
1524.93	103.87		1407.78	61.829		1482.51	18.2019		1000.63	-1.28947		1420.32	-56.7928
1525.42	103.948		1408.26	61.8123		1482.99	18.2672		1000.87	-1.32422		1420.8	-56.8232
1525.9	104.02		1408.74	61.7942		1483.47	18.341		1001.12	-1.35772		1421.28	-56.7459
1526.38	104.078		1409.23	61.7747		1483.95	18.4235		1001.36	-1.39583		1421.76	-56.5968
1526.86	104.117		1409.71	61.7542		1484.44	18.5135		1001.6	-1.44636		1422.24	-56.4108
1527.35	104.143		1410.19	61.7336		1484.92	18.6112		1001.84	-1.51638		1422.73	-56.213
1527.83	104.165		1410.67	61.7146		1485.4	18.7199		1002.08	-1.61158		1423.21	-56.0235
1528.31	104.198		1411.16	61.6991		1485.88	18.8443		1002.32	-1.73354		1423.69	-55.8564
1528.79	104.253		1411.64	61.6885		1486.37	18.9892		1002.56	-1.88085		1424.17	-55.7148
1529.27	104.335		1412.12	61.6831		1486.85	19.1555		1002.8	-2.04855		1424.65	-55.5894
1529.76	104.44		1412.6	61.682		1487.33	19.3382		1003.04	-2.23114		1425.14	-55.4624
1530.24	104.56		1413.08	61.6834		1487.81	19.5255		1003.28	-2.42348		1425.62	-55.3198
1530.72	104.687		1413.57	61.6856		1488.29	19.7002		1003.53	-2.62309		1426.1	-55.1575
1531.2	104.815		1414.05	61.6873		1488.78	19.843		1003.77	-2.82997		1426.58	-54.9772
1531.68	104.945		1414.53	61.6879		1489.26	19.9394		1004.01	-3.04607		1427.07	-54.7833
1532.17	105.08		1415.01	61.6877		1489.74	19.9846		1004.25	-3.27368		1427.55	-54.5786
1532.65	105.22		1415.49	61.6877		1490.22	19.9909		1004.49	-3.51442		1428.03	-54.3634
1533.13	105.357		1415.98	61.6892		1490.7	19.9806		1004.73	-3.76774		1428.51	-54.1402
1533.61	105.481		1416.46	61.6932		1491.19	19.9759		1004.97	-4.03223		1428.99	-53.9153
1534.1	105.596		1416.94	61.7009		1491.67	19.9907		1005.21	-4.3063		1429.48	-53.6962
1534.58	105.713		1417.42	61.7139		1492.15	20.0315		1005.45	-4.58944		1429.96	-53.4886
1535.06	105.838		1417.9	61.7339		1492.63	20.099		1005.7	-4.88479		1430.44	-53.2913
1535.54	105.967		1418.39	61.762		1493.12	20.1946		1005.94	-5.19823		1430.92	-53.0988
1536.02	106.088		1418.87	61.7965		1493.6	20.3162		1006.18	-5.53781		1431.4	-52.904
1536.51	106.19		1419.35	61.8314		1494.08	20.4602		1006.42	-5.91202		1431.89	-52.7036
1536.99	106.266		1419.83	61.8589		1494.56	20.618		1006.66	-6.32753		1432.37	-52.5003
1537.47	106.319		1420.32	61.8745		1495.04	20.7771		1006.9	-6.7879		1432.85	-52.3036
1537.95	106.359		1420.8	61.8783		1495.53	20.9226		1007.14	-7.29276		1433.33	-52.1238
1538.43	106.407		1421.28	61.8739		1496.01	21.0426		1007.38	-7.83872		1433.82	-51.9723
1538.92	106.494		1421.76	61.8659		1496.49	21.1329		1007.62	-8.42032		1434.3	-51.8567
1539.4	106.632		1422.24	61.8578		1496.97	21.2003		1007.87	-9.03152		1434.78	-51.7772
1539.88	106.803		1422.73	61.8525		1497.45	21.2601		1008.11	-9.66621		1435.26	-51.7311
1540.36	106.963		1423.21	61.8519		1497.94	21.3283		1008.35	-10.3185		1435.74	-51.7141
1540.85	107.098		1423.69	61.8565		1498.42	21.4133		1008.59	-10.9819		1436.23	-51.722
1541.33	107.222		1424.17	61.8646		1498.9	21.5154		1008.83	-11.6487		1436.71	-51.7465
1541.81	107.349		1424.65	61.8732		1499.38	21.6278		1009.07	-12.3088		1437.19	-51.7664
1542.29	107.473		1425.14	61.879		1499.87	21.7428		1009.31	-12.9503		1437.67	-51.7624
1542.77	107.578		1425.62	61.8805		1500.35	21.8546		1009.55	-13.5595		1438.15	-51.7311
1543.26	107.65		1426.1	61.878		1500.83	21.9618		1009.79	-14.1217		1438.64	-51.6855
1543.74	107.681		1426.58	61.8736		1501.31	22.0662		1010.03	-14.6228		1439.12	-51.6435
1544.22	107.679		1427.07	61.8693		1501.79	22.1711		1010.28	-15.0501		1439.6	-51.6159
1544.7	107.661		1427.55	61.8662		1502.28	22.2789		1010.52	-15.3932		1440.08	-51.6043
1545.18	107.654		1428.03	61.8645		1502.76	22.3893		1010.76	-15.6448		1440.57	-51.6051
1545.67	107.679		1428.51	61.8635		1503.24	22.4987		1011	-15.8011		1441.05	-51.6098
1546.15	107.744		1428.99	61.8622		1503.72	22.6005		1011.24	-15.8619		1441.53	-51.6116
1546.63	107.843		1429.48	61.8598		1504.2	22.6905		1011.48	-15.8314		1442.01	-51.6025
1547.11	107.967		1429.96	61.8562		1504.69	22.7758		1011.72	-15.7181		1442.49	-51.5771
1547.6	108.105		1430.44	61.8513		1505.17	22.8899		1011.96	-15.5352		1442.97	-51.5287
1548.08	108.249		1430.92	61.845		1505.65	23.0966		1012.2	-15.2997		1443.46	-51.4524
1548.56	108.391		1431.4	61.8373		1506.13	23.4528		1012.45	-15.0311		1443.94	-51.3439
1549.04	108.522		1431.89	61.8278		1506.62	23.928		1012.69	-14.7492		1444.42	-51.2035
1549.52	108.634		1432.37	61.8165		1507.1	24.3826		1012.93	-14.4721		1444.9	-51.0351
1550.01	108.721		1432.85	61.8037		1507.58	24.6934		1013.17	-14.2137		1445.39	-50.8467
1550.49	108.792		1433.33	61.7904		1508.06	24.8476		1013.41	-13.9828		1445.87	-50.6489
1550.97	108.857		1433.82	61.778		1508.54	24.9022		1013.65	-13.7832		1446.35	-50.4552
1551.45	108.929		1434.3	61.7682		1509.03	24.9129		1013.89	-13.6141		1446.83	-50.2791
1551.93	109.013		1434.78	61.7622		1509.51	24.9132		1014.13	-13.4717		1447.31	-50.1328
1552.42	109.111		1435.26	61.7608		1509.99	24.9165		1014.37	-13.3504		1447.8	-50.0204
1552.9	109.221		1435.74	61.7636		1510.47	24.9245		1014.62	-13.2428		1448.28	-49.9344
1553.38	109.343		1436.23	61.7687		1510.95	24.9344		1014.86	-13.1405		1448.76	-49.8614
1553.86	109.471		1436.71	61.773		1511.44	24.9447		1015.1	-13.0342		1449.24	-49.7855
1554.34	109.598		1437.19	61.7722		1511.92	24.9588		1015.34	-12.9134		1449.72	-49.6967
1554.83	109.712		1437.67	61.7641		1512.4	24.9858		1015.58	-12.7678		1450.21	-49.59
1555.31	109.803		1438.15	61.7489		1512.88	25.0358		1015.82	-12.589		1450.69	-49.4618
1555.79	109.857		1438.64	61.7293		1513.36	25.1149		1016.06	-12.3713		1451.17	-49.3098
1556.27	109.865		1439.12	61.708		1513.85	25.2238		1016.3	-12.1136		1451.65	-49.1299
1556.76	109.814		1439.6	61.6864		1514.33	25.3557		1016.54	-11.8192		1452.13	-48.921
1557.24	109.702		1440.08	61.6649		1514.81	25.4977		1016.78	-11.4951		1452.62	-48.6863
1557.72	109.535		1440.57	61.6432		1515.29	25.6343		1017.02	-11.1506		1453.1	-48.4333
1558.2	109.323		1441.05	61.6205		1515.78	25.7499		1017.27	-10.7958		1453.58	-48.1724
1558.68	109.082		1441.53	61.5963		1516.26	25.8354		1017.51	-10.4406		1454.06	-47.9105
1559.16	108.894		1442.01	61.5705		1516.74	25.8933		1017.75	-10.0937		1454.55	-47.6489
1559.65	108.897		1442.49	61.5428		1517.22	25.9379		1017.99	-9.76362		1455.03	-47.376
1560.13	109.116		1442.97	61.5133		1517.7	25.9883		1018.23	-9.45841		1455.51	-47.0691
1560.61	109.454		1443.46	61.4816		1518.18	26.0569		1018.47	-9.18628		1455.99	-46.7186
1561.09	109.806		1443.94	61.4475		1518.67	26.143		1018.71	-8.95552		1456.47	-46.3692
1561.58	110.113		1444.42	61.4109		1519.15	26.237		1018.95	-8.77405		1456.96	-46.1384
1562.06	110.355		1444.9	61.3724		1519.63	26.3278		1019.2	-8.64881		1457.44	-46.1252
1562.54	110.535		1445.39	61.3327		1520.11	26.4078		1019.44	-8.58556		1457.92	-46.3131
1563.02	110.664		1445.87	61.2926		1520.6	26.4786		1019.68	-8.58825		1458.4	-46.5997
1563.5	110.756		1446.35	61.2533		1521.08	26.5468		1019.92	-8.65953		1458.88	-46.8946
1563.99	110.824		1446.83	61.2158		1521.56	26.6184		1020.16	-8.80043		1459.37	-47.1575
1564.47	110.88		1447.31	61.1804		1522.04	26.6961		1020.4	-9.01053		1459.85	-47.3835
1564.95	110.934		1447.8	61.1472		1522.53	26.7795		1020.64	-9.28826		1460.33	-47.5807
1565.43	110.996		1448.28	61.115		1523.01	26.8693		1020.88	-9.63079		1460.81	-47.7588
1565.91	111.07		1448.76	61.0828		1523.49	26.9656		1021.12	-10.0345		1461.3	-47.9235
1566.4	111.16		1449.24	61.0496		1523.97	27.0701		1021.36	-10.4954		1461.78	-48.071
1566.88	111.264		1449.72	61.015		1524.45	27.1829		1021.61	-11.009		1462.26	-48.187
1567.36	111.376		1450.21	60.979		1524.93	27.3016		1021.85	-11.571		1462.74	-48.2461
1567.84	111.486		1450.69	60.9417		1525.42	27.4179		1022.09	-12.1768		1463.22	-48.2193
1568.33	111.578		1451.17	60.9025		1525.9	27.5205		1022.33	-12.8204		1463.71	-48.0891
1568.81	111.628		1451.65	60.8607		1526.38	27.5981		1022.57	-13.4937		1464.19	-47.8633
1569.29	111.619		1452.13	60.8161		1526.86	27.6463		1022.81	-14.1849		1464.67	-47.5803
1569.77	111.562		1452.62	60.7689		1527.35	27.6709		1023.05	-14.8785		1465.15	-47.2884
1570.25	111.498		1453.1	60.7206		1527.83	27.6855		1023.29	-15.5552		1465.63	-47.0247
1570.74	111.473		1453.58	60.6732		1528.31	27.7065		1023.53	-16.1934		1466.12	-46.8013
1571.22	111.508		1454.06	60.6292		1528.79	27.7461		1023.77	-16.7707		1466.6	-46.6165
1571.7	111.596		1454.55	60.5913		1529.27	27.8089		1024.02	-17.2667		1467.08	-46.4632
1572.18	111.713		1455.03	60.5621		1529.76	27.8926		1024.26	-17.6637		1467.56	-46.3368
1572.66	111.837		1455.51	60.5439		1530.24	27.9891		1024.5	-17.9483		1468.05	-46.2352
1573.15	111.952		1455.99	60.5398		1530.72	28.0899		1024.74	-18.1108		1468.53	-46.1583
1573.63	112.047		1456.47	60.5547		1531.2	28.1887		1024.98	-18.1454		1469.01	-46.1059
1574.11	112.117		1456.96	60.593		1531.68	28.2828		1025.22	-18.0498		1469.49	-46.0753
1574.59	112.163		1457.44	60.6485		1532.17	28.3749		1025.46	-17.8251		1469.97	-46.0558
1575.08	112.181		1457.92	60.7018		1532.65	28.4685		1025.7	-17.4769		1470.46	-46.0297
1575.56	112.164		1458.4	60.7336		1533.13	28.5649		1025.94	-17.0154		1470.94	-45.9712
1576.04	112.109		1458.88	60.7355		1533.61	28.6606		1026.18	-16.4554		1471.42	-45.8613
1576.52	112.028		1459.37	60.7088		1534.1	28.7506		1026.43	-15.8153		1471.9	-45.7023
1577	111.952		1459.85	60.6586		1534.58	28.8322		1026.67	-15.1157		1472.38	-45.5191
1577.49	111.91		1460.33	60.5904		1535.06	28.905		1026.91	-14.3776		1472.87	-45.3323
1577.97	111.911		1460.81	60.5088		1535.54	28.9717		1027.15	-13.6205		1473.35	-45.1406
1578.45	111.946		1461.3	60.4167		1536.02	29.0336		1027.39	-12.8625		1473.83	-44.928
1578.93	111.997		1461.78	60.3152		1536.51	29.09		1027.63	-12.1193		1474.31	-44.6924
1579.41	112.049		1462.26	60.2022		1536.99	29.1315		1027.87	-11.4045		1474.8	-44.4478
1579.9	112.093		1462.74	60.0736		1537.47	29.1441		1028.11	-10.7288		1475.28	-44.2172
1580.38	112.123		1463.22	59.9241		1537.95	29.112		1028.36	-10.1		1475.76	-44.019
1580.86	112.141		1463.71	59.751		1538.43	29.0324		1028.6	-9.52202		1476.24	-43.8593
1581.34	112.153		1464.19	59.5596		1538.92	28.9268		1028.84	-8.99486		1476.72	-43.7269
1581.83	112.166		1464.67	59.3652		1539.4	28.8447		1029.08	-8.51536		1477.21	-43.6007
1582.31	112.187		1465.15	59.1887		1539.88	28.8424		1029.32	-8.07829		1477.69	-43.4589
1582.79	112.215		1465.63	59.0481		1540.36	28.9508		1029.56	-7.67843		1478.17	-43.2923
1583.27	112.248		1466.12	58.9524		1540.85	29.1586		1029.8	-7.31166		1478.65	-43.1019
1583.75	112.279		1466.6	58.9027		1541.33	29.4277		1030.04	-6.9761		1479.13	-42.8998
1584.23	112.302		1467.08	58.8947		1541.81	29.7146		1030.28	-6.67168		1479.62	-42.7041
1584.72	112.314		1467.56	58.9225		1542.29	29.9881		1030.52	-6.39938		1480.1	-42.5318
1585.2	112.318		1468.05	58.9791		1542.77	30.2286		1030.77	-6.16		1480.58	-42.4
1585.68	112.318		1468.53	59.0575		1543.26	30.4254		1031.01	-5.95352		1481.06	-42.3134
1586.16	112.32		1469.01	59.1508		1543.74	30.5713		1031.25	-5.77889		1481.55	-42.2665
1586.65	112.326		1469.49	59.2537		1544.22	30.6649		1031.49	-5.63485		1482.03	-42.242
1587.13	112.337		1469.97	59.3626		1544.7	30.7131		1031.73	-5.52076		1482.51	-42.2203
1587.61	112.349		1470.46	59.4757		1545.18	30.7321		1031.97	-5.43698		1482.99	-42.1864
1588.09	112.359		1470.94	59.593		1545.67	30.7423		1032.21	-5.38483		1483.47	-42.1367
1588.57	112.365		1471.42	59.7147		1546.15	30.7621		1032.45	-5.3654		1483.95	-42.0772
1589.06	112.368		1471.9	59.8398		1546.63	30.8034		1032.69	-5.37843		1484.44	-42.0148
1589.54	112.37		1472.38	59.9639		1547.11	30.8717		1032.93	-5.42115		1484.92	-41.9535
1590.02	112.377		1472.87	60.0799		1547.6	30.9688		1033.18	-5.48791		1485.4	-41.8908
1590.5	112.389		1473.35	60.1826		1548.08	31.0908		1033.42	-5.5713		1485.88	-41.8174
1590.98	112.408		1473.83	60.2735		1548.56	31.2272		1033.66	-5.66321		1486.37	-41.7218
1591.47	112.43		1474.31	60.3608		1549.04	31.3636		1033.9	-5.75644		1486.85	-41.5949
1591.95	112.453		1474.8	60.4549		1549.52	31.483		1034.14	-5.84573		1487.33	-41.4372
1592.43	112.474		1475.28	60.5626		1550.01	31.5746		1034.38	-5.92765		1487.81	-41.2674
1592.91	112.492		1475.76	60.6842		1550.49	31.6414		1034.62	-5.99991		1488.29	-41.1234
1593.4	112.506		1476.24	60.8131		1550.97	31.696		1034.86	-6.06023		1488.78	-41.0615
1593.88	112.515		1476.72	60.9389		1551.45	31.7536		1035.11	-6.10524		1489.26	-41.1374
1594.36	112.517		1477.21	61.0519		1551.93	31.8235		1035.35	-6.13029		1489.74	-41.3733
1594.84	112.511		1477.69	61.147		1552.42	31.9084		1035.59	-6.13004		1490.22	-41.73
1595.32	112.492		1478.17	61.2248		1552.9	32.003		1035.83	-6.09929		1490.7	-42.1192
1595.81	112.461		1478.65	61.29		1553.38	32.0987		1036.07	-6.03455		1491.19	-42.4495
1596.29	112.421		1479.13	61.3479		1553.86	32.1865		1036.31	-5.93453		1491.67	-42.6724
1596.77	112.377		1479.62	61.403		1554.34	32.2599		1036.55	-5.80078		1492.15	-42.7874
1597.25	112.336		1480.1	61.4574		1554.83	32.3178		1036.79	-5.6374		1492.63	-42.8229
1597.73	112.303		1480.58	61.5111		1555.31	32.3629		1037.03	-5.45031		1493.12	-42.8124
1598.22	112.279		1481.06	61.562		1555.79	32.3968		1037.27	-5.24668		1493.6	-42.7854
1598.7	112.263		1481.55	61.6079		1556.27	32.4131		1037.52	-5.03425		1494.08	-42.7603
1599.18	112.253		1482.03	61.6469		1556.76	32.398		1037.76	-4.82039		1494.56	-42.7515
1599.66	112.245		1482.51	61.6787		1557.24	32.3343		1038	-4.61142		1495.04	-42.7714
1600.14	112.239		1482.99	61.7039		1557.72	32.2192		1038.24	-4.41213		1495.53	-42.8365
1600.63	112.233		1483.47	61.7238		1558.2	32.0795		1038.48	-4.22546		1496.01	-42.9655
1601.11	112.227		1483.95	61.7396		1558.68	31.9716		1038.72	-4.05262		1496.49	-43.1721
1601.59	112.219		1484.44	61.752		1559.16	31.9566		1038.96	-3.89308		1496.97	-43.4528
1602.07	112.205		1484.92	61.7614		1559.65	32.0642		1039.2	-3.74612		1497.45	-43.7826
1602.56	112.182		1485.4	61.768		1560.13	32.258		1039.44	-3.61139		1497.94	-44.1238
1603.04	112.148		1485.88	61.7722		1560.61	32.4634		1039.68	-3.48996		1498.42	-44.4435
1603.52	112.105		1486.37	61.7747		1561.09	32.6277		1039.93	-3.38324		1498.9	-44.7239
1604	112.06		1486.85	61.7763		1561.58	32.7397		1040.17	-3.29389		1499.38	-44.9631
1604.48	112.02		1487.33	61.7775		1562.06	32.8112		1040.41	-3.22405		1499.87	-45.1704
1604.97	111.993		1487.81	61.7791		1562.54	32.8607		1040.65	-3.17441		1500.35	-45.358
1605.45	111.983		1488.29	61.7826		1563.02	32.9032		1040.89	-3.14339		1500.83	-45.54
1605.93	111.987		1488.78	61.7913		1563.5	32.9485		1041.13	-3.12779		1501.31	-45.7252
1606.41	111.995		1489.26	61.8096		1563.99	33.0025		1041.37	-3.12247		1501.79	-45.9203
1606.89	111.999		1489.74	61.8396		1564.47	33.0672		1041.61	-3.12336		1502.28	-46.1305
1607.38	111.986		1490.22	61.8779		1564.95	33.1429		1041.85	-3.12655		1502.76	-46.3599
1607.86	111.951		1490.7	61.9158		1565.43	33.2265		1042.1	-3.13151		1503.24	-46.6153
1608.34	111.894		1491.19	61.945		1565.91	33.3145		1042.34	-3.13984		1503.72	-46.9026
1608.82	111.821		1491.67	61.9613		1566.4	33.4019		1042.58	-3.15473		1504.2	-47.2145
1609.31	111.738		1492.15	61.9654		1566.88	33.4829		1042.82	-3.18044		1504.69	-47.5107
1609.79	111.655		1492.63	61.9612		1567.36	33.5516		1043.06	-3.2205		1505.17	-47.6994
1610.27	111.577		1493.12	61.9528		1567.84	33.6016		1043.3	-3.27705		1505.65	-47.6578
1610.75	111.508		1493.6	61.9436		1568.33	33.6277		1043.54	-3.34938		1506.13	-47.3543
1611.23	111.455		1494.08	61.9365		1568.81	33.6286		1043.78	-3.43536		1506.62	-46.9878
1611.72	111.423		1494.56	61.9329		1569.29	33.6111		1044.02	-3.53144		1507.1	-46.8666
1612.2	111.417		1495.04	61.9334		1569.77	33.5906		1044.27	-3.63479		1507.58	-47.0677
1612.68	111.438		1495.53	61.9379		1570.25	33.5861		1044.51	-3.74328		1508.06	-47.4192
1613.16	111.484		1496.01	61.9459		1570.74	33.6103		1044.75	-3.85727		1508.54	-47.7535
1613.64	111.547		1496.49	61.9571		1571.22	33.6639		1044.99	-3.97905		1509.03	-48.0217
1614.13	111.615		1496.97	61.9707		1571.7	33.7391		1045.23	-4.11272		1509.51	-48.2416
1614.61	111.67		1497.45	61.9855		1572.18	33.8278		1045.47	-4.26304		1509.99	-48.4461
1615.09	111.693		1497.94	61.9996		1572.66	33.9245		1045.71	-4.43323		1510.47	-48.656
1615.57	111.663		1498.42	62.0111		1573.15	34.0239		1045.95	-4.62464		1510.95	-48.8749
1616.06	111.566		1498.9	62.0185		1573.63	34.1194		1046.19	-4.83636		1511.44	-49.0879
1616.54	111.411		1499.38	62.0214		1574.11	34.2026		1046.43	-5.06467		1511.92	-49.2743
1617.02	111.24		1499.87	62.0199		1574.59	34.2641		1046.67	-5.30441		1512.4	-49.4088
1617.5	111.103		1500.35	62.015		1575.08	34.2968		1046.92	-5.55017		1512.88	-49.4782
1617.98	111.03		1500.83	62.0081		1575.56	34.2993		1047.16	-5.79761		1513.36	-49.4821
1618.47	111.021		1501.31	62.0008		1576.04	34.2755		1047.4	-6.0444		1513.85	-49.432
1618.95	111.054		1501.79	61.9946		1576.52	34.2354		1047.64	-6.29041		1514.33	-49.3478
1619.43	111.108		1502.28	61.9904		1577	34.193		1047.88	-6.53729		1514.81	-49.2508
1619.91	111.165		1502.76	61.989		1577.49	34.16		1048.12	-6.78771		1515.29	-49.164
1620.39	111.214		1503.24	61.9912		1577.97	34.1445		1048.36	-7.04405		1515.78	-49.1163
1620.88	111.247		1503.72	61.9977		1578.45	34.1497		1048.6	-7.30735		1516.26	-49.1295
1621.36	111.258		1504.2	62.0086		1578.93	34.1757		1048.85	-7.57624		1516.74	-49.2098
1621.84	111.237		1504.69	62.0216		1579.41	34.2193		1049.09	-7.84661		1517.22	-49.3242
1622.32	111.174		1505.17	62.0288		1579.9	34.2737		1049.33	-8.11155		1517.7	-49.418
1622.81	111.067		1505.65	62.0174		1580.38	34.332		1049.57	-8.36147		1518.18	-49.4466
1623.29	110.929		1506.13	61.9793		1580.86	34.3878		1049.81	-8.586		1518.67	-49.396
1623.77	110.794		1506.62	61.9312		1581.34	34.4381		1050.05	-8.77556		1519.15	-49.2751
1624.25	110.694		1507.1	61.9084		1581.83	34.4837		1050.29	-8.92351		1519.63	-49.0993
1624.73	110.645		1507.58	61.9208		1582.31	34.5264		1050.53	-9.02828		1520.11	-48.8826
1625.21	110.642		1508.06	61.946		1582.79	34.568		1050.77	-9.09445		1520.6	-48.6481
1625.7	110.662		1508.54	61.9648		1583.27	34.6081		1051.01	-9.13228		1521.08	-48.442
1626.18	110.682		1509.03	61.974		1583.75	34.6438		1051.26	-9.15575		1521.56	-48.3134
1626.66	110.682		1509.51	61.9782		1584.23	34.6726		1051.5	-9.1791		1522.04	-48.2603
1627.14	110.65		1509.99	61.9821		1584.72	34.6926		1051.74	-9.21349		1522.53	-48.2304
1627.63	110.589		1510.47	61.9882		1585.2	34.7044		1051.98	-9.26469		1523.01	-48.1741
1628.11	110.515		1510.95	61.9967		1585.68	34.7113		1052.22	-9.33235		1523.49	-48.0783
1628.59	110.452		1511.44	62.0058		1586.16	34.7167		1052.46	-9.4117		1523.97	-47.9564
1629.07	110.418		1511.92	62.0136		1586.65	34.7227		1052.7	-9.49667		1524.45	-47.826
1629.55	110.419		1512.4	62.0182		1587.13	34.7299		1052.94	-9.58326		1524.93	-47.703
1630.04	110.452		1512.88	62.0189		1587.61	34.7369		1053.18	-9.67245		1525.42	-47.5965
1630.52	110.504		1513.36	62.0163		1588.09	34.7417		1053.42	-9.77025		1525.9	-47.5109
1631	110.562		1513.85	62.0117		1588.57	34.7434		1053.67	-9.88716		1526.38	-47.4419
1631.48	110.619		1514.33	62.0063		1589.06	34.744		1053.91	-10.0356		1526.86	-47.3758
1631.96	110.669		1514.81	62.0011		1589.54	34.7466		1054.15	-10.2272		1527.35	-47.2924
1632.45	110.709		1515.29	61.9967		1590.02	34.7543		1054.39	-10.471		1527.83	-47.1685
1632.93	110.738		1515.78	61.9944		1590.5	34.7683		1054.63	-10.7725		1528.31	-46.9894
1633.41	110.754		1516.26	61.9959		1590.98	34.7863		1054.87	-11.1337		1528.79	-46.7496
1633.89	110.756		1516.74	62.0022		1591.47	34.8039		1055.11	-11.5538		1529.27	-46.4587
1634.38	110.743		1517.22	62.0115		1591.95	34.8138		1055.35	-12.0292		1529.76	-46.1366
1634.86	110.708		1517.7	62.0194		1592.43	34.8119		1055.59	-12.5545		1530.24	-45.8098
1635.34	110.638		1518.18	62.024		1592.91	34.7953		1055.84	-13.1216		1530.72	-45.4996
1635.82	110.533		1518.67	62.0152		1593.4	34.7647		1056.08	-13.7205		1531.2	-45.2217
1636.3	110.424		1519.15	61.995		1593.88	34.7236		1056.32	-14.34		1531.68	-44.9775
1636.79	110.35		1519.63	61.9673		1594.36	34.6767		1056.56	-14.9688		1532.17	-44.7657
1637.27	110.326		1520.11	61.9361		1594.84	34.6285		1056.8	-15.5966		1532.65	-44.5896
1637.75	110.337		1520.6	61.9078		1595.32	34.5835		1057.04	-16.2143		1533.13	-44.4646
1638.23	110.357		1521.08	61.8941		1595.81	34.5448		1057.28	-16.8136		1533.61	-44.391
1638.71	110.368		1521.56	61.9042		1596.29	34.5154		1057.52	-17.3852		1534.1	-44.3381
1639.2	110.366		1522.04	61.9322		1596.77	34.4968		1057.76	-17.9168		1534.58	-44.2628
1639.68	110.357		1522.53	61.9595		1597.25	34.4899		1058.01	-18.3924		1535.06	-44.1486
1640.16	110.352		1523.01	61.972		1597.73	34.4938		1058.25	-18.7928		1535.54	-44.0151
1640.64	110.362		1523.49	61.9686		1598.22	34.5045		1058.49	-19.0986		1536.02	-43.8981
1641.12	110.392		1523.97	61.9559		1598.7	34.5176		1058.73	-19.2939		1536.51	-43.8273
1641.61	110.439		1524.45	61.9424		1599.18	34.5289		1058.97	-19.3693		1536.99	-43.8234
1642.09	110.497		1524.93	61.935		1599.66	34.5349		1059.21	-19.3239		1537.47	-43.8857
1642.57	110.558		1525.42	61.9376		1600.14	34.5355		1059.45	-19.1642		1537.95	-43.9849
1643.05	110.619		1525.9	61.9511		1600.63	34.5318		1059.69	-18.9011		1538.43	-44.0561
1643.54	110.681		1526.38	61.9735		1601.11	34.527		1059.93	-18.5471		1538.92	-44.0277
1644.02	110.75		1526.86	62.0004		1601.59	34.5228		1060.17	-18.1128		1539.4	-43.8824
1644.5	110.836		1527.35	62.0271		1602.07	34.5192		1060.42	-17.6063		1539.88	-43.7052
1644.98	110.945		1527.83	62.0498		1602.56	34.5141		1060.66	-17.0344		1540.36	-43.6049
1645.46	111.072		1528.31	62.0662		1603.04	34.505		1060.9	-16.4042		1540.85	-43.5946
1645.95	111.183		1528.79	62.0757		1603.52	34.4909		1061.14	-15.7262		1541.33	-43.5905
1646.43	111.223		1529.27	62.0785		1604	34.4729		1061.38	-15.0147		1541.81	-43.5273
1646.91	111.155		1529.76	62.0761		1604.48	34.4553		1061.62	-14.2879		1542.29	-43.4007
1647.39	111.009		1530.24	62.0707		1604.97	34.442		1061.86	-13.5651		1542.77	-43.2568
1647.88	110.866		1530.72	62.0646		1605.45	34.4354		1062.1	-12.8643		1543.26	-43.1603
1648.36	110.789		1531.2	62.0593		1605.93	34.4336		1062.34	-12.1993		1543.74	-43.1656
1648.84	110.787		1531.68	62.0556		1606.41	34.4315		1062.59	-11.5779		1544.22	-43.295
1649.32	110.832		1532.17	62.0538		1606.89	34.4212		1062.83	-11.0019		1544.7	-43.5244
1649.8	110.884		1532.65	62.0557		1607.38	34.3955		1063.07	-10.4679		1545.18	-43.7873
1650.29	110.909		1533.13	62.0638		1607.86	34.352		1063.31	-9.96991		1545.67	-44.009
1650.77	110.88		1533.61	62.0773		1608.34	34.2929		1063.55	-9.50078		1546.15	-44.1397
1651.25	110.782		1534.1	62.0878		1608.82	34.2259		1063.79	-9.05513		1546.63	-44.1709
1651.73	110.616		1534.58	62.0857		1609.31	34.1599		1064.03	-8.63044		1547.11	-44.12
1652.21	110.403		1535.06	62.069		1609.79	34.1019		1064.27	-8.22761		1547.6	-44.0163
1652.7	110.175		1535.54	62.0443		1610.27	34.054		1064.51	-7.85055		1548.08	-43.8851
1653.18	109.965		1536.02	62.0207		1610.75	34.0155		1064.76	-7.50492		1548.56	-43.752
1653.66	109.835		1536.51	62.0059		1611.23	33.9838		1065	-7.19604		1549.04	-43.6396
1654.14	109.845		1536.99	62.0047		1611.72	33.9569		1065.24	-6.92712		1549.52	-43.5684
1654.62	109.979		1537.47	62.0167		1612.2	33.9354		1065.48	-6.69749		1550.01	-43.5398
1655.11	110.175		1537.95	62.0342		1612.68	33.9216		1065.72	-6.50251		1550.49	-43.5388
1655.59	110.376		1538.43	62.0401		1613.16	33.9179		1065.96	-6.33465		1550.97	-43.5404
1656.07	110.55		1538.92	62.0121		1613.64	33.9236		1066.2	-6.18548		1551.45	-43.526
1656.55	110.683		1539.4	61.9428		1614.13	33.9328		1066.44	-6.04884		1551.93	-43.4895
1657.04	110.774		1539.88	61.8605		1614.61	33.9346		1066.68	-5.9228		1552.42	-43.4313
1657.52	110.828		1540.36	61.8138		1615.09	33.9161		1066.92	-5.81069		1552.9	-43.3536
1658	110.858		1540.85	61.8191		1615.57	33.8687		1067.16	-5.72028		1553.38	-43.2605
1658.48	110.878		1541.33	61.8499		1616.06	33.7947		1067.41	-5.66112		1553.86	-43.1566
1658.96	110.902		1541.81	61.8751		1616.54	33.7086		1067.65	-5.64159		1554.34	-43.0552
1659.45	110.941		1542.29	61.8838		1617.02	33.6305		1067.89	-5.66637		1554.83	-42.9731
1659.93	110.999		1542.77	61.8819		1617.5	33.5757		1068.13	-5.73505		1555.31	-42.9317
1660.41	111.07		1543.26	61.8824		1617.98	33.5466		1068.37	-5.84295		1555.79	-42.9479
1660.89	111.142		1543.74	61.8974		1618.47	33.5375		1068.61	-5.98323		1556.27	-43.0382
1661.37	111.198		1544.22	61.932		1618.95	33.5407		1068.85	-6.1494		1556.76	-43.2015
1661.86	111.22		1544.7	61.9806		1619.43	33.5507		1069.09	-6.33756		1557.24	-43.4128
1662.34	111.201		1545.18	62.0299		1619.91	33.5631		1069.34	-6.54743		1557.72	-43.6258
1662.82	111.153		1545.67	62.0665		1620.39	33.5734		1069.58	-6.78193		1558.2	-43.8599
1663.3	111.106		1546.15	62.0843		1620.88	33.5758		1069.82	-7.04564		1558.68	-44.2693
1663.79	111.092		1546.63	62.0852		1621.36	33.5642		1070.06	-7.34332		1559.16	-44.8937
1664.27	111.127		1547.11	62.0755		1621.84	33.5341		1070.3	-7.67829		1559.65	-45.3913
1664.75	111.206		1547.6	62.0622		1622.32	33.4846		1070.54	-8.05154		1560.13	-45.4584
1665.23	111.313		1548.08	62.0501		1622.81	33.4186		1070.78	-8.46106		1560.61	-45.1657
1665.71	111.433		1548.56	62.0419		1623.29	33.3449		1071.02	-8.90162		1561.09	-44.7401
1666.19	111.555		1549.04	62.0386		1623.77	33.2749		1071.26	-9.36483		1561.58	-44.3454
1666.68	111.677		1549.52	62.0396		1624.25	33.2168		1071.5	-9.83903		1562.06	-44.0472
1667.16	111.796		1550.01	62.0425		1624.73	33.1724		1071.74	-10.3102		1562.54	-43.852
1667.64	111.915		1550.49	62.0437		1625.21	33.136		1071.99	-10.7627		1563.02	-43.7405
1668.12	112.024		1550.97	62.0402		1625.7	33.1003		1072.23	-11.1819		1563.5	-43.6863
1668.61	112.106		1551.45	62.0314		1626.18	33.0581		1072.47	-11.555		1563.99	-43.6632
1669.09	112.141		1551.93	62.0193		1626.66	33.0074		1072.71	-11.8729		1564.47	-43.6488
1669.57	112.122		1552.42	62.0061		1627.14	32.9508		1072.95	-12.1302		1564.95	-43.6279
1670.05	112.067		1552.9	61.9932		1627.63	32.8967		1073.19	-12.3244		1565.43	-43.5905
1670.53	112.014		1553.38	61.9806		1628.11	32.8556		1073.43	-12.4537		1565.91	-43.5388
1671.02	111.995		1553.86	61.9681		1628.59	32.835		1073.67	-12.517		1566.4	-43.4822
1671.5	112.021		1554.34	61.9568		1629.07	32.8374		1073.91	-12.5121		1566.88	-43.4339
1671.98	112.08		1554.83	61.9495		1629.55	32.8572		1074.16	-12.4377		1567.36	-43.4039
1672.46	112.146		1555.31	61.95		1630.04	32.8856		1074.4	-12.2938		1567.84	-43.3948
1672.94	112.195		1555.79	61.9622		1630.52	32.9137		1074.64	-12.0841		1568.33	-43.4072
1673.43	112.206		1556.27	61.9892		1631	32.9364		1074.88	-11.8159		1568.81	-43.4425
1673.91	112.175		1556.76	62.0315		1631.48	32.9515		1075.12	-11.4999		1569.29	-43.5025
1674.39	112.108		1557.24	62.0832		1631.96	32.9592		1075.36	-11.1488		1569.77	-43.5719
1674.87	112.035		1557.72	62.1318		1632.45	32.9583		1075.6	-10.775		1570.25	-43.6124
1675.36	111.994		1558.2	62.1747		1632.93	32.9453		1075.84	-10.3893		1570.74	-43.5893
1675.84	112.017		1558.68	62.2459		1633.41	32.9124		1076.08	-9.99987		1571.22	-43.4938
1676.32	112.111		1559.16	62.3648		1633.89	32.8531		1076.33	-9.61274		1571.7	-43.3508
1676.8	112.259		1559.65	62.4602		1634.38	32.7671		1076.57	-9.23257		1572.18	-43.1938
1677.28	112.434		1560.13	62.4682		1634.86	32.6667		1076.81	-8.8638		1572.66	-43.0495
1677.77	112.614		1560.61	62.4057		1635.34	32.5758		1077.05	-8.51135		1573.15	-42.9319
1678.25	112.786		1561.09	62.3187		1635.82	32.5184		1077.29	-8.18045		1573.63	-42.8477
1678.73	112.949		1561.58	62.2379		1636.3	32.5074		1077.53	-7.87627		1574.11	-42.7956
1679.21	113.104		1562.06	62.1755		1636.79	32.5371		1077.77	-7.60334		1574.59	-42.7741
1679.69	113.252		1562.54	62.1336		1637.27	32.5912		1078.01	-7.36482		1575.08	-42.7799
1680.18	113.388		1563.02	62.11		1637.75	32.6521		1078.25	-7.16253		1575.56	-42.8207
1680.66	113.505		1563.5	62.1015		1638.23	32.7087		1078.49	-6.9974		1576.04	-42.9049
1681.14	113.591		1563.99	62.1038		1638.71	32.7554		1078.74	-6.86954		1576.52	-43.024
1681.62	113.639		1564.47	62.1117		1639.2	32.79		1078.98	-6.7787		1577	-43.1428
1682.11	113.641		1564.95	62.12		1639.68	32.811		1079.22	-6.72373		1577.49	-43.2264
1682.59	113.6		1565.43	62.1247		1640.16	32.8187		1079.46	-6.7021		1577.97	-43.2607
1683.07	113.517		1565.91	62.1246		1640.64	32.8148		1079.7	-6.70925		1578.45	-43.2603
1683.55	113.396		1566.4	62.1212		1641.12	32.8023		1079.94	-6.73853		1578.93	-43.2467
1684.03	113.256		1566.88	62.118		1641.61	32.7871		1080.18	-6.78138		1579.41	-43.2416
1684.52	113.154		1567.36	62.1181		1642.09	32.7744		1080.42	-6.82827		1579.9	-43.2568
1685	113.155		1567.84	62.1232		1642.57	32.7687		1080.66	-6.86996		1580.38	-43.2956
1685.48	113.271		1568.33	62.1335		1643.05	32.7728		1080.91	-6.89838		1580.86	-43.351
1685.96	113.462		1568.81	62.1487		1643.54	32.7849		1081.15	-6.90751		1581.34	-43.4116
1686.44	113.675		1569.29	62.1683		1644.02	32.7999		1081.39	-6.89354		1581.83	-43.4631
1686.93	113.87		1569.77	62.189		1644.5	32.8105		1081.63	-6.85504		1582.31	-43.4966
[truncated: 11,773 more rows]
