# Supplementary material for: MgO nanoparticles coated with polyethylene glycol as carrier for 2-Methoxyestradiol anticancer drug
Source: PLoS One. 2019 Aug 15;14(8):e0214900. doi: 10.1371/journal.pone.0214900 (PMC6695098; doi:10.1371/journal.pone.0214900)
Supplement: S3 Table — (XLSX) [file pone.0214900.s003.xlsx]

## Sheet: Sheet1
Raw data for Figure 5
time (hours)	concentration mg/mL (n=2)
0	0	0
0.084	59.0915	60.6369
0.5	97.1456	96.1456
1	98.5506	98.3827
3	98.5144	98.5225
6	98.5087	98.2792
