# Supplementary material for: MgO nanoparticles coated with polyethylene glycol as carrier for 2-Methoxyestradiol anticancer drug
Source: PLoS One. 2019 Aug 15;14(8):e0214900. doi: 10.1371/journal.pone.0214900 (PMC6695098; doi:10.1371/journal.pone.0214900)
Supplement: S4 Table — (XLSX) [file pone.0214900.s004.xlsx]

## Sheet: Sheet1
Raw data for Figure 6
Hours	pH2			pH5			pH7,35
2	0.455884	0.591186	0.482357	0.559702	0.478786	0.476556	0.566852	0.510702	0.563575
4	0.504818	0.854688	0.549962	0.560803	0.524875	0.521929	1.0861	0.573718	0.608076
6	0.527005	0.594565	0.754238	0.629418	0.603964	0.561923	0.829003	0.901529	0.707295
8	0.533844	0.714547	0.754844	0.61888	0.580015	0.569734	0.793195	0.609013	0.658893
10	0.540921	0.700723	0.763234	0.608765	0.614419	0.589415	0.969713	0.498549	0.66384
12	0.558095	0.657461	0.67235	0.591783	0.694472	0.638368	1.0509	0.612464	0.691755
24	0.658434	0.757332	0.680428	0.64248	0.677077	0.674644	1.3552	1.45953	0.746784
48	1.46622	1.44011	2.84596	0.900171	0.859726	1.14904	2.05646	1.37668	0.545749
72	1.82196	1.21022	0.938714	1.74571	1.23575	0.882547	2.51626	0.893295	0.95599
96	0.912664	1.13723	3.81182	4.40569	2.26787	2.18275	2.07886	0.746592	0.812619
120	0.838009	2.53058	4.02884	0.78363	0.937961	0.919319	1.72815	0.795885	0.999381
144	0.747124	1.76897	1.45181	0.792103	0.868832	0.76786	1.44651	0.937007	0.877993
168	1.01441	0.900006	1.64835	0.644454	2.05316	0.797968	0.971448	0.921163	1.78414
