# Supplementary material for: MgO nanoparticles coated with polyethylene glycol as carrier for 2-Methoxyestradiol anticancer drug
Source: PLoS One. 2019 Aug 15;14(8):e0214900. doi: 10.1371/journal.pone.0214900 (PMC6695098; doi:10.1371/journal.pone.0214900)
Supplement: S5 Table — (XLSX) [file pone.0214900.s005.xlsx]

## Sheet: Sheet1
Raw data for Figure 7
24 hours	Vehicle	A	B	C	D	E	Mean		2-ME	A	B	C	D	E	Mean
	R1	140.337	96.0905	82.597	123.073	121.59	112.737		R1	118.634	116.117	96.8294	79.4631	108.932	103.995
	R2	79.1281	114.806	78.4945	126.019	102.582	100.206		R2	107.232	48.5185	95.7524	91.1603	97.4322	88.0192
	R3	109.877	96.3104	94.1016	120.607	77.7505	99.7294		R3	104.727	74.2396	74.5303	104.367	75.0825	86.5893
	R4	46.6569	72.3177	51.5391	100.069	80.1697	70.1504		R4	111.063	46.1035	92.5331	108.622	107.748	93.214
	R5	102.88	79.4433	79.9967	73.4246	93.635	85.876		R5	96.6592	49.6366	104.234	93.719	48.7422	78.5983
	MgO NPs	A	B	C	D	E	Mean		MgO-PEG-2ME NPs	A	B	C	D	E	Mean
	R1	110.124	99.0665	114.797	92.6102	100.534	103.426		R1	74.6222	64.7109	92.6917	70.8258	94.5211	77.0138
	R2	51.5585	73.6874	83.7259	86.6206	53.6395	69.8464		R2	82.389	74.5826	86.4463	89.091	103.972	87.2961
	R3	97.5369	75.6986	142.614	82.0809	88.3993	97.266		R3	93.1599	85.3709	88.1784	96.6824	98.775	92.4333
	R4	103.562	106.789	80.6934	103.805	103.419	99.6537		R4	83.1345	93.7289	97.771	79.4087	82.0672	87.2221
	R5	86.7912	129.114	110.456	49.4785	103.661	95.9002		R5	90.6455	82.3884	93.4275	107.333	99.1348	94.5858
	MgO-PEG NPs	A	B	C	D	E	Mean		H2O2	A	B	C	D	E	Mean
	R1	95.918	100.346	102.322	87.5867	114.191	100.073		R1	12.7381	11.8829	10.938	10.2042	10.0405	11.1607
	R2	53.7775	105.07	60.9475	57.5281	76.7551	70.8155		R2	10.8811	9.20413	11.4656	11.7878	11.766	11.0209
	R3	62.2771	110.685	102.553	135.79	129.78	108.217		R3	8.3876	10.3342	10.0386	8.23983	8.20416	9.04088
	R4	97.9438	112.964	63.6257	66.7587	75.9834	83.4551		R4	11.2934	7.76452	10.512	11.3133	9.92464	10.1616
	R5	87.0558	123.99	111.51	90.9489	105.304	103.762		R5	12.7086	11.6071	13.1447	10.4497	9.9801	11.578
48 Hours	Vehicle	A	B	C	D	E	Mean		2-ME	A	B	C	D	E	Mean
	R1	56.8934	93.6284	84.5937	73.24	82.7891	78.2289		R1	76.7287	66.8263	60.3624	57.9237	65.5323	65.4747
	R2	120.424	49.0163	55.4084	93.1802	120.424	87.6908		R2	61.8356	63.7844	69.9114	61.3523	67.6079	64.8983
	R3	111.486	131.249	68.2088	62.9657	65.9361	87.9691		R3	70.8274	56.4179	60.791	53.5804	64.9225	61.3078
	R4	98.7588	110.07	106.116	103.468	100.44	103.77		R4	88.8803	75.2279	80.746	82.9394	87.5906	83.0768
	R5	94.6622	138.602	108.227	87.8853	108.227	107.521		R5	61.5122	68.9065	69.2289	53.5575	77.9764	66.2363
	MgO NPs	A	B	C	D	E	Mean		MgO-PEG-2ME NPs	A	B	C	D	E	Mean
	R1	64.6847	55.6423	68.3797	70.7845	70.2583	65.9499		R1	71.3886	60.4792	59.6685	34.7589	56.5387	56.5668
	R2	64.6107	70.4805	60.1752	66.2711	64.6847	65.2444		R2	52.1773	57.1974	64.864	61.7849	60.6507	59.3349
	R3	81.6709	76.5969	76.5969	72.3104	74.3505	76.3051		R3	57.1781	59.435	60.2067	63.2247	57.4582	59.5005
	R4	55.0586	57.2679	74.3505	63.8061	65.2807	63.1528		R4	61.6232	66.6444	54.7521	54.3874	62.6274	60.0069
	R5	115.947	142.051	131.606	92.2113	168.21	130.005		R5	112.58	119.543	100.118	111.264	129.232	114.548
	MgO-PEG NPs	A	B	C	D	E	Mean		H2O2	A	B	C	D	E	Mean
	R1	67.643	81.7368	102.694	98.9954	72.1876	84.6514		R1	13.3125	12.8413	12.4469	12.8259	12.872	12.8597
	R2	87.2636	81.4678	96.3255	81.6588	70.005	83.3441		R2	14.3469	8.72538	8.61431	11.2183	13.9396	11.3689
	R3	62.0883	65.2965	89.4194	65.8515	83.3517	73.2015		R3	7.77831	10.1574	8.29227	11.5986	9.43676	9.45266
	R4	94.4142	95.6509	81.1794	84.5515	46.4697	80.4531		R4	7.59158	9.53837	9.92062	7.95605	7.38268	8.47786
	R5	113.145	134.386	134.512	112.449	101.105	119.119		R5	9.30293	9.46774	10.144	10.0815	9.7803	9.75529
72 hours	Vehicle	A	B	C	D	E	Mean		2-ME	A	B	C	D	E	Mean
	R1	68.0739	123.317	132.178	70.5832	76.2225	94.0749		R1	67.5821	57.1098	70.6032	53.4747	60.1857	61.7911
	R2	121.317	121.327	105.025	120.579	110.71	115.791		R2	53.3286	57.8873	47.4645	22.5407	31.2332	42.4909
	R3	102.822	125.231	103.546	113.938	112.85	111.677		R3	35.8728	33.8338	47.6011	39.7991	52.4685	41.9151
	R4	131.515	81.2578	123.445	83.0945	106.414	105.145		R4	46.7687	41.8063	60.3682	57.9914	64.3992	54.2668
	R5	81.3332	96.8553	105.842	94.2619	71.9301	90.0445		R5	60.1341	61.2335	63.987	62.0834	59.1416	61.3159
	MgO NPs	A	B	C	D	E	Mean		MgO-PEG-2ME NPs	A	B	C	D	E	Mean
	R1	56.1489	79.4718	77.7952	64.9184	58.1186	67.2906		R1	54.7645	51.7311	48.1124	65.865	60.3479	56.1642
	R2	64.6079	82.1723	62.5415	65.7683	62.3481	67.4876		R2	53.9502	58.3375	76.879	71.0005	63.5136	64.7362
	R3	78.561	58.3124	66.767	70.582	67.9611	68.4367		R3	48.3044	42.2025	45.5266	47.5657	56.2177	47.9634
	R4	81.3388	54.9831	57.4876	65.8512	50.6875	62.0696		R4	57.9481	57.351	60.3312	49.5491	47.677	54.5713
	R5	72.1658	108.611	88.5323	101.022	70.68	88.2022		R5	64.6543	72.6428	73.1582	65.5918	78.7947	70.9684
	MgO-PEG NPs	A	B	C	D	E	Mean		H2O2	A	B	C	D	E	Mean
	R1	113.041	120.558	83.2906	100.858	145.505	104.437		R1	18.7888	16.9978	17.115	19.1403	20.9146	18.5913
	R2	79.4718	98.2228	78.5813	90.9319	98.7186	86.8019		R2	13.148	14.1394	11.4411	14.5563	12.5508	13.1671
	R3	73.9062	70.3695	67.2831	70.2846	34.0311	70.4608		R3	13.0742	10.9445	9.50317	9.62149	11.407	10.9101
	R4	56.3016	55.8486	50.6317	78.0598	60.8568	60.2105		R4	10.2523	6.97924	9.20942	8.59484	7.24928	8.45703
	R5	79.7292	92.7434	66.2926	85.6281	67.7788	81.0983		R5	11.2501	10.7272	8.30943	14.7188	8.80644	10.7624
